# Supplementary material for: Structural basis for active single and double ring complexes in human mitochondrial Hsp60-Hsp10 chaperonin
Source: Nat Commun. 2020 Apr 21;11:1916. doi: 10.1038/s41467-020-15698-8 (PMC7174398; doi:10.1038/s41467-020-15698-8)
Supplement: Supplementary file 3 — Source Data [file 41467_2020_15698_MOESM3_ESM.xlsx]

## Sheet: Fig.5e_MDH refolding
		activity (%)	activity (%)	activity (%)	avg activity	sd
	Hsp60+Hsp10+ATP	72.39	75.62	71.01	73.0067	2.36606
	S464A+Hsp10+ATP	41.15	45.99	37.5	41.5467	4.25888
	S464C+Hsp10+ATP	17.07	17.56	20.8	18.4767	2.02693

## Sheet: Fig.5e_CS refolding
		activity (%)	activity (%)	activity (%)	avg activity	sd
	Hsp60+Hsp10+ATP	39.6694	40.4959	39.6694	39.9449	0.477149
	S464A+Hsp10+ATP	35.5372	36.3636	35.5372	35.8127	0.477149
	S464C+Hsp10+ATP	44.6281	46.281	44.6281	45.1791	0.954298

## Sheet: Fig.5e_eGFP refolding
		activity (%)	activity (%)	activity (%)	avg activity	sd
	Hsp60+Hsp10+ATP	54.3101	55.298	53.6874	54.4318	0.66314
	S464A+Hsp10+ATP	48.5645	47.9343	48.4574	48.2847	0.275892
	S464C+Hsp10+ATP	35.5525	34.1993	32.847	34.1996	1.10451

## Sheet: Fig.6a_S646C60+Hsp10+ATP+BeF3
SEC MALS profile of S464C Hsp60+ Hsp10+ATP+BeF3
volume (mL)	rayleigh ratio	volume (mL)	molar mass (peak 1)	volume (mL)	molar mass (peak 2)
0	0.0254397	15.8292	304097	12.1242	963636
0.00327591	0.0245276	15.8325	300473	12.1274	963933
0.00655183	0.0236754	15.8358	287365	12.1307	963970
0.00982774	0.0228611	15.839	268753	12.134	964068
0.0131037	0.0220765	15.8423	256554	12.1373	964251
0.0163796	0.0213237	15.8456	260139	12.1405	963955
0.0196555	0.0206279	15.8489	281793	12.1438	963396
0.0229314	0.0199947	15.8521	331376	12.1471	963271
0.0262073	0.0193922	15.8554	429689	12.1504	963413
0.0294832	0.0188078	15.8587	588414	12.1536	963647
0.0327591	0.0182342	15.862	814149	12.1569	963728
0.036035	0.0176749	15.8652	1.02855e+06	12.1602	964168
0.039311	0.0171554	15.8685	1.16714e+06	12.1635	964668
0.0425869	0.0166834	15.8718	1.30934e+06	12.1667	964603
0.0458628	0.0162423	15.8751	1.45239e+06	12.17	964449
0.0491387	0.0158213	15.8784	1.54371e+06	12.1733	964156
0.0524146	0.015411	15.8816	1.51366e+06	12.1766	963407
0.0556905	0.0149853	15.8849	1.4327e+06	12.1798	962752
0.0589664	0.0145538	15.8882	1.45565e+06	12.1831	962547
0.0622423	0.0141439	15.8915	1.58094e+06	12.1864	962599
0.0655183	0.0137528	15.8947	1.80492e+06	12.1897	962664
0.0687942	0.0133791	15.898	2.07296e+06	12.1929	962625
0.0720701	0.0130217	15.9013	2.30838e+06	12.1962	962695
0.075346	0.0126764	15.9046	2.30899e+06	12.1995	962700
0.0786219	0.0123528	15.9078	2.12225e+06	12.2028	963379
0.0818978	0.012057	15.9111	2.17718e+06	12.2061	964138
0.0851737	0.0117831	15.9144	2.71523e+06	12.2093	964506
0.0884497	0.0115476	15.9177	4.92825e+06	12.2126	964758
0.0917256	0.0113372	15.9209	-1.29236e+07	12.2159	964751
0.0950015	0.011124	15.9242	-1.88418e+06	12.2192	965178
0.0982774	0.0109006	15.9275	-828318	12.2224	965534
0.101553	0.0106799	15.9308	-493738	12.2257	965911
0.104829	0.0104797	15.934	-385875	12.229	966145
0.108105	0.0102871	15.9373	-344048	12.2323	966089
0.111381	0.0100952	15.9406	-304947	12.2355	966113
0.114657	0.00990957	15.9439	-258793	12.2388	966230
0.117933	0.0097332	15.9471	-185697	12.2421	966194
0.121209	0.00956222	15.9504	-118280	12.2454	966129
0.124485	0.00939686	15.9537	-84577.4	12.2486	965941
0.127761	0.00923935	15.957	-74974.5	12.2519	966041
0.131037	0.00909035	15.9602	-78940	12.2552	966049
0.134312	0.00894822	15.9635	-87537.5	12.2585	966346
0.137588	0.00880924	15.9668	-97867.7	12.2617	966098
0.140864	0.00866607	15.9701	-108625	12.265	966017
0.14414	0.00852721	15.9734	-117525	12.2683	965736
0.147416	0.00840304	15.9766	-126553	12.2716	965446
0.150692	0.0082843	15.9799	-135497	12.2748	965082
0.153968	0.00816461	15.9832	-145634	12.2781	964788
0.157244	0.00804703	15.9865	-152109	12.2814	964722
0.16052	0.00793477	15.9897	-147260	12.2847	964919
0.163796	0.00782736	15.993	-139255	12.2879	965180
0.167072	0.00772402	15.9963	-139544	12.2912	965501
0.170347	0.00763033	15.9996	-147374	12.2945	965901
0.173623	0.00754771	16.0028	-155849	12.2978	965968
0.176899	0.00747021	16.0061	-163439	12.3011	965836
0.180175	0.00739732	16.0094	-175873	12.3043	965422
0.183451	0.00732718	16.0127	-198901	12.3076	965303
0.186727	0.00725817	16.0159	-236403	12.3109	965106
0.190003	0.00717551	16.0192	-305202	12.3142	965238
0.193279	0.00709959	16.0225	-414775	12.3174	965235
0.196555	0.00705887	16.0258	-535811	12.3207	965412
0.199831	0.00703129	16.029	-648082	12.324	965644
0.203107	0.00700223	16.0323	-722030	12.3273	965737
0.206383	0.00696694	16.0356	-758498	12.3305	965662
0.209658	0.00693352	16.0389	-768579	12.3338	965576
0.212934	0.00690862	16.0421	-1.04389e+06	12.3371	965713
0.21621	0.00688938	16.0454	-3.68415e+06	12.3404	966020
0.219486	0.00686717	16.0487	-2.20368e+06	12.3436	966112
0.222762	0.00683356	16.052	-850058	12.3469	966101
0.226038	0.00678263	16.0552	-624399	12.3502	965911
0.229314	0.00673055	16.0585	-561147	12.3535	966187
0.23259	0.00669109	16.0618	-530856	12.3567	966522
0.235866	0.0066516	16.0651	-494814	12.36	966780
0.239142	0.00660873	16.0684	-475899	12.3633	967211
0.242418	0.00656337	16.0716	-496237	12.3666	967408
0.245693	0.00652007	16.0749	-529458	12.3698	967415
0.248969	0.00647827	16.0782	-546601	12.3731	967301
0.252245	0.00644191	16.0815	-561479	12.3764	967274
0.255521	0.00642622	16.0847	-578936	12.3797	967195
0.258797	0.00643413	16.088	-577621	12.383	966908
0.262073	0.00645118	16.0913	-559108	12.3862	966753
0.265349	0.00647224	16.0946	-536492	12.3895	966859
0.268625	0.00649987	16.0978	-509886	12.3928	966880
0.271901	0.00653255	16.1011	-483616	12.3961	967022
0.275177	0.00655603	16.1044	-462718	12.3993	967279
0.278453	0.00656049	16.1077	-450355	12.4026	967631
0.281729	0.00654836	16.1109	-459364	12.4059	967698
0.285004	0.00652214	16.1142	-485639	12.4092	967697
0.28828	0.00648687	16.1175	-512241	12.4124	967764
0.291556	0.00645428	16.1208	-539986	12.4157	967667
0.294832	0.00643186	16.124	-576781	12.419	967623
0.298108	0.00641961	16.1273	-660606	12.4223	967538
0.301384	0.00641595	16.1306	-832184	12.4255	967481
0.30466	0.00641274	16.1339	-1.05634e+06	12.4288	967404
0.307936	0.00640282	16.1371	-1.2779e+06	12.4321	967147
0.311212	0.00637528	16.1404	-1.57468e+06	12.4354	966765
0.314488	0.00633109	16.1437	-2.33357e+06	12.4386	966563
0.317764	0.00628476	16.147	-7.39749e+06	12.4419	966700
0.321039	0.0062337	16.1503	5.7949e+06	12.4452	967000
0.324315	0.00618753	16.1535	2.43414e+06	12.4485	967099
0.327591	0.00616086	16.1568	1.69482e+06	12.4517	967208
0.330867	0.00616383	16.1601	1.35647e+06	12.455	967193
0.334143	0.00619362	16.1634	1.08029e+06	12.4583	967236
0.337419	0.00622314	16.1666	795934	12.4616	967317
0.340695	0.00623869	16.1699	491300	12.4648	967445
0.343971	0.00624038	16.1732	304921	12.4681	967573
0.347247	0.00622828	16.1765	259191	12.4714	967635
0.350523	0.00621403	16.1797	271691	12.4747	967633
0.353799	0.00620888	16.183	278087	12.478	967644
0.357075	0.00621145	16.1863	267501	12.4812	967696
0.36035	0.00621692	16.1896	222667	12.4845	967732
0.363626	0.00622026	16.1928	164902	12.4878	967798
0.366902	0.00621941	16.1961	149747	12.4911	967934
0.370178	0.00621334	16.1994	184582	12.4943	967933
0.373454	0.00620362	16.2027	246220	12.4976	967959
0.37673	0.00618799	16.2059	315819	12.5009	968082
0.380006	0.00615712	16.2092	376372	12.5042	968127
0.383282	0.00610511	16.2125	393370	12.5074	968160
0.386558	0.00605279	16.2158	368362	12.5107	968132
0.389834	0.00602304	16.219	349246	12.514	968109
0.39311	0.00600768	16.2223	340945	12.5173	968011
0.396385	0.00599054	16.2256	333943	12.5205	967900
0.399661	0.00596639	16.2289	331733	12.5238	967772
0.402937	0.00593335	16.2321	338927	12.5271	967744
0.406213	0.00590515	16.2354	358234	12.5304	967799
0.409489	0.0058872	16.2387	392548	12.5336	967769
0.412765	0.00586621	16.242	450224	12.5369	967700
0.416041	0.00584413	16.2453	544615	12.5402	967694
0.419317	0.00584015	16.2485	645610	12.5435	967669
0.422593	0.0058524	16.2518	690669	12.5467	967723
0.425869	0.00585831	16.2551	635328	12.55	967682
0.429145	0.00585244	16.2584	493837	12.5533	967677
0.432421	0.00581639	16.2616	357340	12.5566	967788
0.435696	0.00576075	16.2649	254290	12.5599	967893
0.438972	0.00572098	16.2682	166867	12.5631	968021
0.442248	0.00569881	16.2715	124070	12.5664	968161
0.445524	0.00567597	16.2747	118282	12.5697	968336
0.4488	0.00564249	16.278	120372	12.573	968499
0.452076	0.00560865	16.2813	126470	12.5762	968682
0.455352	0.00558309	16.2846	130624	12.5795	968903
0.458628	0.00555588	16.2878	130207	12.5828	969114
0.461904	0.00552004	16.2911	123401	12.5861	969332
0.46518	0.00549326	16.2944	121107	12.5893	969438
0.468456	0.00548864	16.2977	129105	12.5926	969465
0.471731	0.00548987	16.3009	140830	12.5959	969594
0.475007	0.00548764	16.3042	153948	12.5992	969696
0.478283	0.00547392	16.3075	167469	12.6024	969730
0.481559	0.00543718	16.3108	189647	12.6057	969729
0.484835	0.00539349	16.314	229471	12.609	969778
0.488111	0.00536338	16.3173	285629	12.6123	969795
0.491387	0.0053465	16.3206	350337	12.6155	969848
0.494663	0.00534437	16.3239	413763	12.6188	969979
0.497939	0.00535821	16.3272	501202	12.6221	970127
0.501215	0.00537864	16.3304	647943	12.6254	970215
0.504491	0.00539581	16.3337	837459	12.6286	970196
0.507767	0.00540812	16.337	1.04328e+06	12.6319	970179
0.511042	0.0054106	16.3403	1.24096e+06	12.6352	970187
0.514318	0.00540019	16.3435	1.40049e+06	12.6385	970093
0.517594	0.00536884	16.3468	1.42527e+06	12.6417	969940
0.52087	0.00532254	16.3501	1.33195e+06	12.645	969846
0.524146	0.00530026	16.3534	1.16253e+06	12.6483	969822
0.527422	0.00531546	16.3566	965314	12.6516	969825
0.530698	0.0053415	16.3599	819879	12.6549	969776
0.533974	0.00536245	16.3632	703309	12.6581	969743
0.53725	0.00536126	16.3665	610727	12.6614	969821
0.540526	0.00535502	16.3697	526742	12.6647	969926
0.543802	0.00537122	16.373	454107	12.668	970153
0.547077	0.00539213	16.3763	394699	12.6712	970437
0.550353	0.00541269	16.3796	338691	12.6745	970725
0.553629	0.00543692	16.3828	286130	12.6778	971044
0.556905	0.00547042	16.3861	238453	12.6811	971265
0.560181	0.00550859	16.3894	203538	12.6843	971295
0.563457	0.0055309	16.3927	179387	12.6876	971259
0.566733	0.00552269	16.3959	159557	12.6909	971236
0.570009	0.00549894	16.3992	151645	12.6942	971314
0.573285	0.00546996	16.4025	155186	12.6974	971393
0.576561	0.00543712	16.4058	158732	12.7007	971480
0.579837	0.00542062	16.409	157138	12.704	971559
0.583113	0.00542203	16.4123	150270	12.7073	971532
0.586388	0.00542268	16.4156	146624	12.7105	971557
0.589664	0.00541665	16.4189	152263	12.7138	971660
0.59294	0.00540695	16.4222	162785	12.7171	971716
0.596216	0.0053967	16.4254	171523	12.7204	971594
0.599492	0.00538444	16.4287	176109	12.7236	971498
0.602768	0.00537138	16.432	174324	12.7269	971528
0.606044	0.00536064	16.4353	173503	12.7302	971502
0.60932	0.00535485	16.4385	177432	12.7335	971470
0.612596	0.00535369	16.4418	178620	12.7367	971580
0.615872	0.00534885	16.4451	175038	12.74	971668
0.619148	0.00533538	16.4484	174305	12.7433	971693
0.622423	0.00532863	16.4516	178481	12.7466	971742
0.625699	0.00533328	16.4549	179708	12.7499	971765
0.628975	0.00533618	16.4582	172449	12.7531	971760
0.632251	0.00533095	16.4615	161112	12.7564	971979
0.635527	0.00532278	16.4647	154795	12.7597	972274
0.638803	0.00532235	16.468	150259	12.763	972482
0.642079	0.00531295	16.4713	145694	12.7662	972675
0.645355	0.00528011	16.4746	141516	12.7695	972839
0.648631	0.00524172	16.4778	136931	12.7728	972960
0.651907	0.00521453	16.4811	130509	12.7761	973078
0.655183	0.00519391	16.4844	125622	12.7793	973121
0.658459	0.00517325	16.4877	128448	12.7826	973020
0.661734	0.00514797	16.4909	138523	12.7859	972928
0.66501	0.00512244	16.4942	150400	12.7892	972850
0.668286	0.0051002	16.4975	159952	12.7924	972647
0.671562	0.00507999	16.5008	166060	12.7957	972586
0.674838	0.00506426	16.5041	168917	12.799	972570
0.678114	0.00505336	16.5073	165630	12.8023	972534
0.68139	0.0050446	16.5106	159119	12.8055	972594
0.684666	0.0050528	16.5139	154968	12.8088	972621
0.687942	0.00509884	16.5172	152649	12.8121	972627
0.691218	0.00517535	16.5204	151511	12.8154	972498
0.694494	0.00525891	16.5237	152863	12.8186	972399
0.697769	0.00533314	16.527	156491	12.8219	972293
0.701045	0.00539214	16.5303	163864	12.8252	972088
0.704321	0.00543858	16.5335	178614	12.8285	971993
0.707597	0.0054628	16.5368	196421	12.8318	972035
0.710873	0.00545696	16.5401	211918	12.835	971952
0.714149	0.00542619	16.5434	224914	12.8383	971815
0.717425	0.00539784	16.5466	233759	12.8416	971349
0.720701	0.00538932	16.5499	238213	12.8449	971057
0.723977	0.00538545	16.5532	231786	12.8481	970765
0.727253	0.00538984	16.5565	209431	12.8514	970298
0.730529	0.00539855	16.5597	188545	12.8547	970100
0.733805	0.00540277	16.563	178408	12.858	970090
0.73708	0.00539828	16.5663	173571	12.8612	970249
0.740356	0.00538565	16.5696	171768	12.8645	970430
0.743632	0.00537077	16.5728	172983	12.8678	970531
0.746908	0.00535235	16.5761	175091	12.8711	970465
0.750184	0.00532907	16.5794	174624	12.8743	970373
0.75346	0.00531583	16.5827	165569	12.8776	970374
0.756736	0.00531757	16.5859	158075	12.8809	970477
0.760012	0.00531549	16.5892	162757	12.8842	970640
0.763288	0.00530287	16.5925	167456	12.8874	970852
0.766564	0.00526879	16.5958	164410	12.8907	970999
0.76984	0.00521856	16.5991	163722	12.894	971274
0.773115	0.00517471	16.6023	171042	12.8973	971323
0.776391	0.00514103	16.6056	180806	12.9005	971404
0.779667	0.00511759	16.6089	194124	12.9038	971329
0.782943	0.00509837	16.6122	210428	12.9071	970935
0.786219	0.00507709	16.6154	226603	12.9104	970723
0.789495	0.00504967	16.6187	242931	12.9136	970510
0.792771	0.00503063	16.622	257528	12.9169	970263
0.796047	0.00502491	16.6253	271907	12.9202	970075
0.799323	0.00501497	16.6285	299878	12.9235	969904
0.802599	0.00499691	16.6318	339446	12.9268	969705
0.805875	0.00497072	16.6351	373283	12.93	969576
0.809151	0.00494129	16.6384	380268	12.9333	969331
0.812426	0.00490579	16.6416	357046	12.9366	968972
0.815702	0.00487894	16.6449	330395	12.9399	968575
0.818978	0.00487635	16.6482	302457	12.9431	968358
0.822254	0.00489304	16.6515	282284	12.9464	968047
0.82553	0.00491964	16.6547	274276	12.9497	967951
0.828806	0.00494226	16.658	280353	12.953	967972
0.832082	0.00495657	16.6613	302594	12.9562	967850
0.835358	0.00498039	16.6646	324745	12.9595	967921
0.838634	0.00503188	16.6678	339284	12.9628	968089
0.84191	0.00509123	16.6711	342961	12.9661	968163
0.845186	0.00513843	16.6744	330300	12.9693	967891
0.848461	0.00515454	16.6777	301432	12.9726	967511
0.851737	0.00512999	16.6809	268735	12.9759	967286
0.855013	0.00508728	16.6842	240085	12.9792	966998
0.858289	0.00505708	16.6875	212636	12.9824	966797
0.861565	0.00504532	16.6908	200378	12.9857	966471
0.864841	0.0050328	16.6941	209165	12.989	966258
0.868117	0.00501779	16.6973	223850	12.9923	965858
0.871393	0.00501507	16.7006	237685	12.9955	965169
0.874669	0.00503181	16.7039	246676	12.9988	964687
0.877945	0.00505438	16.7072	251732	13.0021	964316
0.881221	0.00507677	16.7104	250884	13.0054	964102
0.884497	0.00509695	16.7137	245099	13.0087	964034
0.887772	0.00511319	16.717	243508	13.0119	963969
0.891048	0.0051247	16.7203	246449	13.0152	963677
0.894324	0.00513283	16.7235	249718	13.0185	963471
0.8976	0.00512753	16.7268	250763	13.0218	963361
0.900876	0.00511405	16.7301	242933	13.025	963033
0.904152	0.00510656	16.7334	232792	13.0283	962565
0.907428	0.00509036	16.7366	243354	13.0316	962169
0.910704	0.00505435	16.7399	268319	13.0349	961805
0.91398	0.00501184	16.7432	287304	13.0381	961899
0.917256	0.00497921	16.7465	291748	13.0414	961793
0.920532	0.00496892	16.7497	265626	13.0447	962151
0.923807	0.00497734	16.753	224929	13.048	962512
0.927083	0.00498834	16.7563	191323	13.0512	962683
0.930359	0.00499992	16.7596	168464	13.0545	962366
0.933635	0.00501	16.7628	161718	13.0578	961717
0.936911	0.00501213	16.7661	164995	13.0611	961131
0.940187	0.00501346	16.7694	168322	13.0643	960639
0.943463	0.00502182	16.7727	169140	13.0676	960128
0.946739	0.00502857	16.776	162665	13.0709	959689
0.950015	0.00502708	16.7792	148407	13.0742	959489
0.953291	0.00500178	16.7825	142488	13.0774	959358
0.956567	0.00497942	16.7858	149263	13.0807	959104
0.959843	0.00498354	16.7891	158110	13.084	958938
0.963118	0.00498955	16.7923	166333	13.0873	958566
0.966394	0.00498968	16.7956	166593	13.0905	957848
0.96967	0.00496091	16.7989	152984	13.0938	957381
0.972946	0.00490992	16.8022	136451	13.0971	957085
0.976222	0.00485965	16.8054	130946	13.1004	956479
0.979498	0.00479684	16.8087	134524	13.1037	956081
0.982774	0.0047363	16.812	139037	13.1069	955763
0.98605	0.00471034	16.8153	144531	13.1102	955429
0.989326	0.00472543	16.8185	150882	13.1135	954975
0.992602	0.00476721	16.8218	155012	13.1168	954655
0.995878	0.00481121	16.8251	161969	13.12	954617
0.999153	0.00483301	16.8284	175887	13.1233	954607
1.00243	0.00482161	16.8316	194186	13.1266	954416
1.00571	0.00478889	16.8349	216167	13.1299	954037
1.00898	0.00476112	16.8382	231941	13.1331	953776
1.01226	0.00473739	16.8415	231133	13.1364	953024
1.01553	0.00471827	16.8447	225196	13.1397	952466
1.01881	0.0047023	16.848	223895	13.143	951686
1.02208	0.00468705	16.8513	224098	13.1462	950856
1.02536	0.00467376	16.8546	230136
1.02864	0.00466051	16.8578	246889
1.03191	0.0046438	16.8611	266130
1.03519	0.00461031	16.8644	278205
1.03846	0.00457392	16.8677	268281
1.04174	0.00456303	16.871	248523
1.04502	0.004584	16.8742	247099
1.04829	0.00463031	16.8775	255525
1.05157	0.00467863	16.8808	266974
1.05484	0.00472378	16.8841	286954
1.05812	0.00473018	16.8873	310882
1.0614	0.00470887	16.8906	321746
1.06467	0.0047165	16.8939	306835
1.06795	0.00475442	16.8972	275965
1.07122	0.00480648	16.9004	271026
1.0745	0.00485532	16.9037	295524
1.07778	0.00489081	16.907	319909
1.08105	0.00490158	16.9103	337022
1.08433	0.00489166	16.9135	336375
1.0876	0.00486601	16.9168	355521
1.09088	0.00486001	16.9201	416405
1.09415	0.00488735	16.9234	488749
1.09743	0.00491887	16.9266	553445
1.10071	0.00495129	16.9299	569127
1.10398	0.00497478	16.9332	600930
1.10726	0.00498018	16.9365	740963
1.11053	0.00497493	16.9397	1.00141e+06
1.11381	0.00496671	16.943	1.42178e+06
1.11709	0.00492812	16.9463	2.04424e+06
1.12036	0.00486439	16.9496	3.15155e+06
1.12364	0.00481424	16.9529	5.95922e+06
1.12691	0.00477638	16.9561	2.07019e+07
1.13019	0.00475612	16.9594	-2.48279e+07
1.13347	0.00474637	16.9627	-1.05386e+07
1.13674	0.00473168	16.966	-8.59437e+06
1.14002	0.00470939	16.9692	-7.87121e+06
1.14329	0.0046769	16.9725	-6.66169e+06
1.14657	0.00463499	16.9758	-5.99394e+06
1.14985	0.00458594	16.9791	-6.36972e+06
1.15312	0.00454705	16.9823	-6.44295e+06
1.1564	0.00452289	16.9856	-4.89236e+06
1.15967	0.0044988	16.9889	-3.66603e+06
1.16295	0.00447314	16.9922	-2.9816e+06
1.16623	0.00444328	16.9954	-2.63709e+06
1.1695	0.00442872	16.9987	-2.49223e+06
1.17278	0.00443744	17.002	-2.32381e+06
1.17605	0.00444808	17.0053	-2.08567e+06
1.17933	0.00445731	17.0085	-1.86178e+06
1.1826	0.00445605	17.0118	-1.67176e+06
1.18588	0.00443173	17.0151	-1.50182e+06
1.18916	0.00441604	17.0184	-1.34464e+06
1.19243	0.00442988	17.0216	-1.19744e+06
1.19571	0.00444947	17.0249	-1.06729e+06
1.19898	0.00446923	17.0282	-971334
1.20226	0.00448354	17.0315	-917774
1.20554	0.00448654	17.0347	-891341
1.20881	0.00446613	17.038	-873358
1.21209	0.00442586	17.0413	-859034
1.21536	0.00442517	17.0446	-853033
1.21864	0.00447011	17.0479	-844935
1.22192	0.00451469	17.0511	-817398
1.22519	0.00455496	17.0544	-782469
1.22847	0.00458441	17.0577	-753521
1.23174	0.00459322	17.061	-723261
1.23502	0.00458992	17.0642	-688604
1.2383	0.00459014	17.0675	-656289
1.24157	0.00459493	17.0708	-625771
1.24485	0.00460052	17.0741	-604665
1.24812	0.00460565	17.0773	-596647
1.2514	0.00461833	17.0806	-587177
1.25467	0.00464098	17.0839	-574085
1.25795	0.00465277	17.0872	-558159
1.26123	0.004639	17.0904	-555366
1.2645	0.00458769	17.0937	-580702
1.26778	0.0045196	17.097	-618625
1.27105	0.00446799	17.1003	-672839
1.27433	0.0044274	17.1035	-744840
1.27761	0.00441679	17.1068	-834017
1.28088	0.00443391	17.1101	-988347
1.28416	0.00445289	17.1134	-1.28322e+06
1.28743	0.00446908	17.1166	-1.75915e+06
1.29071	0.00447758	17.1199	-2.51177e+06
1.29399	0.00447514	17.1232	-3.79638e+06
1.29726	0.0044498	17.1265	-6.39896e+06
1.30054	0.00441811	17.1297	-1.28446e+07
1.30381	0.00440847	17.133	-3.90511e+07
1.30709	0.00441255	17.1363	8.0965e+07
1.31037	0.00441869	17.1396	2.21837e+07
1.31364	0.00442406	17.1429	1.23777e+07
1.31692	0.00442826	17.1461	7.65741e+06
1.32019	0.00442887	17.1494	4.93151e+06
1.32347	0.00442333	17.1527	3.30052e+06
1.32674	0.00440872	17.156	2.29927e+06
1.33002	0.00439337	17.1592	1.66009e+06
1.3333	0.00438828	17.1625	1.20978e+06
1.33657	0.00438852	17.1658	910274
1.33985	0.00438138	17.1691	768567
1.34312	0.00435677	17.1723	712021
1.3464	0.00432713	17.1756	666082
1.34968	0.00430016	17.1789	618248
1.35295	0.00426991	17.1822	544176
1.35623	0.00424502	17.1854	479172
1.3595	0.0042275	17.1887	463663
1.36278	0.00420929	17.192	480325
1.36606	0.00419598	17.1953	506272
1.36933	0.00418981	17.1985	541421
1.37261	0.00418167	17.2018	579412
1.37588	0.00416649	17.2051	607089
1.37916	0.00415235	17.2084	619964
1.38244	0.00415423	17.2116	614021
1.38571	0.00416703	17.2149	602953
1.38899	0.00417768	17.2182	609930
1.39226	0.00417243	17.2215	639342
1.39554	0.00415008	17.2248	682186
1.39881	0.0041305	17.228	723436
1.40209	0.00411059	17.2313	756337
1.40537	0.0040817	17.2346	779758
1.40864	0.00405137	17.2379	798952
1.41192	0.00402939	17.2411	816844
1.41519	0.00401747	17.2444	830867
1.41847	0.00401246	17.2477	842607
1.42175	0.00400783	17.251	859647
1.42502	0.00399996	17.2542	880636
1.4283	0.00398331	17.2575	895396
1.43157	0.00395214	17.2608	908755
1.43485	0.00392188	17.2641	943388
1.43813	0.00390138	17.2673	1.00195e+06
1.4414	0.00388222	17.2706	1.0561e+06
1.44468	0.00387265	17.2739	1.0969e+06
1.44795	0.00387781	17.2772	1.12706e+06
1.45123	0.00389312	17.2804	1.14339e+06
1.45451	0.00391718	17.2837	1.15777e+06
1.45778	0.00394336	17.287	1.17951e+06
1.46106	0.0039658	17.2903	1.20121e+06
1.46433	0.00395526	17.2935	1.22575e+06
1.46761	0.00390917	17.2968	1.24731e+06
1.47088	0.00387791	17.3001	1.27411e+06
1.47416	0.00386994	17.3034	1.31602e+06
1.47744	0.00387271
1.48071	0.00388244
1.48399	0.00389379
1.48726	0.00390231
1.49054	0.00390519
1.49382	0.00390649
1.49709	0.00390874
1.50037	0.00390995
1.50364	0.00390744
1.50692	0.00390408
1.5102	0.00391261
1.51347	0.00393323
1.51675	0.00395546
1.52002	0.00397579
1.5233	0.00397691
1.52658	0.00394941
1.52985	0.00389404
1.53313	0.00382804
1.5364	0.00380768
1.53968	0.00382902
1.54296	0.003855
1.54623	0.00388222
1.54951	0.0039091
1.55278	0.00392966
1.55606	0.00393815
1.55933	0.00392962
1.56261	0.00390038
1.56589	0.00385967
1.56916	0.00381733
1.57244	0.00377586
1.57571	0.00372673
1.57899	0.00367234
1.58227	0.00364789
1.58554	0.00365024
1.58882	0.00364902
1.59209	0.00364246
1.59537	0.00363178
1.59865	0.00362046
1.60192	0.00360222
1.6052	0.00359124
1.60847	0.00360211
1.61175	0.00361723
1.61503	0.00362774
1.6183	0.00362867
1.62158	0.00361459
1.62485	0.00358606
1.62813	0.00356024
1.6314	0.00354829
1.63468	0.00354065
1.63796	0.00353558
1.64123	0.00354471
1.64451	0.00356855
1.64778	0.00359352
1.65106	0.00361599
1.65434	0.00363216
1.65761	0.00363352
1.66089	0.00360342
1.66416	0.00355855
1.66744	0.00352877
1.67072	0.00351199
1.67399	0.00351009
1.67727	0.0035285
1.68054	0.00355679
1.68382	0.00358727
1.6871	0.00363196
1.69037	0.00369376
1.69365	0.00374154
1.69692	0.00375442
1.7002	0.00373812
1.70347	0.00370584
1.70675	0.00366637
1.71003	0.00362428
1.7133	0.00360074
1.71658	0.00359749
1.71985	0.00359344
1.72313	0.00358514
1.72641	0.00357673
1.72968	0.00357094
1.73296	0.00356414
1.73623	0.0035545
1.73951	0.0035637
1.74279	0.0035915
1.74606	0.00361178
1.74934	0.00361816
1.75261	0.00360524
1.75589	0.00360634
1.75917	0.00363093
1.76244	0.00365161
1.76572	0.00365807
1.76899	0.0036433
1.77227	0.00361888
1.77554	0.0035839
1.77882	0.00353765
1.7821	0.00349977
1.78537	0.00347485
1.78865	0.00345315
1.79192	0.00343229
1.7952	0.0034122
1.79848	0.00339051
1.80175	0.00336475
1.80503	0.00332406
1.8083	0.00327444
1.81158	0.00325658
1.81486	0.00327187
1.81813	0.00328555
1.82141	0.00328574
1.82468	0.00328232
1.82796	0.00328105
1.83124	0.00327681
1.83451	0.00326262
1.83779	0.00325986
1.84106	0.00328922
1.84434	0.00332537
1.84761	0.00335431
1.85089	0.00337633
1.85417	0.00339173
1.85744	0.00339581
1.86072	0.00339442
1.86399	0.00339975
1.86727	0.0034115
1.87055	0.00343763
1.87382	0.00347749
1.8771	0.00351817
1.88037	0.00355005
1.88365	0.00356577
1.88693	0.00354888
1.8902	0.00350728
1.89348	0.00347641
1.89675	0.00346294
1.90003	0.00345911
1.90331	0.00350226
1.90658	0.00359826
1.90986	0.0036919
1.91313	0.00377581
1.91641	0.00379666
1.91969	0.00373096
1.92296	0.00363882
1.92624	0.00357565
1.92951	0.00355557
1.93279	0.00354586
1.93606	0.00353592
1.93934	0.00352348
1.94262	0.00350629
1.94589	0.00348476
1.94917	0.00347423
1.95244	0.00348768
1.95572	0.00351269
1.959	0.00353884
1.96227	0.00356466
1.96555	0.0035861
1.96882	0.0035989
1.9721	0.00359949
1.97538	0.00358096
1.97865	0.00355024
1.98193	0.00351925
1.9852	0.0034891
1.98848	0.0034514
1.99176	0.00339716
1.99503	0.00334053
1.99831	0.00332048
2.00158	0.00333277
2.00486	0.00334268
2.00813	0.00334861
2.01141	0.0033514
2.01469	0.00333867
2.01796	0.00331377
2.02124	0.00329539
2.02451	0.00328057
2.02779	0.00325722
2.03107	0.00321488
2.03434	0.00316291
2.03762	0.00311113
2.04089	0.00305699
2.04417	0.00300141
2.04745	0.00296004
2.05072	0.00293045
2.054	0.00289606
2.05727	0.00285349
2.06055	0.0028306
2.06383	0.00284976
2.0671	0.00288079
2.07038	0.00290568
2.07365	0.00291634
2.07693	0.00291217
2.0802	0.00289654
2.08348	0.00287231
2.08676	0.00284902
2.09003	0.0028258
2.09331	0.0028114
2.09658	0.00281494
2.09986	0.00282799
2.10314	0.0028375
2.10641	0.00283899
2.10969	0.00283749
2.11296	0.00284124
2.11624	0.00285048
2.11952	0.00285974
2.12279	0.0028668
2.12607	0.00287355
2.12934	0.00287995
2.13262	0.0028838
2.1359	0.00289894
2.13917	0.00292634
2.14245	0.00295048
2.14572	0.00296999
2.149	0.00296541
2.15227	0.00294326
2.15555	0.00292851
2.15883	0.0029169
2.1621	0.00293177
2.16538	0.00296776
2.16865	0.00299092
2.17193	0.0029919
2.17521	0.00296569
2.17848	0.00292646
2.18176	0.00288319
2.18503	0.00284547
2.18831	0.00281662
2.19159	0.0027888
2.19486	0.00276037
2.19814	0.00274881
2.20141	0.00275595
2.20469	0.00276059
2.20797	0.00276042
2.21124	0.00273256
2.21452	0.0026694
2.21779	0.00260692
2.22107	0.0025604
2.22434	0.00251984
2.22762	0.00248072
2.2309	0.0024415
2.23417	0.0023986
2.23745	0.00238331
2.24072	0.00240364
2.244	0.00242583
2.24728	0.00245866
2.25055	0.0025062
2.25383	0.00255373
2.2571	0.00259219
2.26038	0.00260925
2.26366	0.00261391
2.26693	0.00262027
2.27021	0.0026165
2.27348	0.00259757
2.27676	0.00256015
2.28004	0.00253923
2.28331	0.00254721
2.28659	0.0025586
2.28986	0.00256853
2.29314	0.00257193
2.29642	0.00256583
2.29969	0.00256488
2.30297	0.00257803
2.30624	0.00259317
2.30952	0.00261405
2.31279	0.00263501
2.31607	0.00264541
2.31935	0.00263978
2.32262	0.0026185
2.3259	0.00258879
2.32917	0.00255076
2.33245	0.00251534
2.33573	0.00248909
2.339	0.00246625
2.34228	0.00245468
2.34555	0.0024568
2.34883	0.00246288
2.35211	0.00246864
2.35538	0.00247283
2.35866	0.00245718
2.36193	0.00242188
2.36521	0.00241234
2.36849	0.00243181
2.37176	0.00244993
2.37504	0.00246017
2.37831	0.00245138
2.38159	0.00243216
2.38486	0.00242541
2.38814	0.00242571
2.39142	0.00242849
2.39469	0.00243484
2.39797	0.00244637
2.40124	0.00246299
2.40452	0.00247447
2.4078	0.00247229
2.41107	0.00244769
2.41435	0.00242697
2.41762	0.00243183
2.4209	0.00244015
2.42418	0.00244252
2.42745	0.0024315
2.43073	0.00240488
2.434	0.00237811
2.43728	0.00236942
2.44056	0.00236712
2.44383	0.00236074
2.44711	0.00234287
2.45038	0.00232375
2.45366	0.00231948
2.45693	0.00231765
2.46021	0.00230991
2.46349	0.00229978
2.46676	0.00229091
2.47004	0.0022837
2.47331	0.00227661
2.47659	0.00226744
2.47987	0.00224499
2.48314	0.00222189
2.48642	0.00222144
2.48969	0.00223863
2.49297	0.0022637
2.49625	0.00228649
2.49952	0.00229774
2.5028	0.00228807
2.50607	0.00227417
2.50935	0.00226763
2.51263	0.00226203
2.5159	0.0022558
2.51918	0.00224731
2.52245	0.0022301
2.52573	0.00220215
2.529	0.00216929
2.53228	0.00212188
2.53556	0.0020677
2.53883	0.0020305
2.54211	0.00201401
2.54538	0.00201217
2.54866	0.00201355
2.55194	0.00201295
2.55521	0.00200582
2.55849	0.00195452
2.56176	0.00187936
2.56504	0.00185454
2.56832	0.00187129
2.57159	0.00190036
2.57487	0.001934
2.57814	0.0019611
2.58142	0.00197308
2.5847	0.0019851
2.58797	0.00200457
2.59125	0.00202186
2.59452	0.00203225
2.5978	0.00204912
2.60107	0.00207942
2.60435	0.00210813
2.60763	0.00213513
2.6109	0.00216072
2.61418	0.002185
2.61745	0.0022078
2.62073	0.00223584
2.62401	0.00228525
2.62728	0.00234518
2.63056	0.00239339
2.63383	0.00242012
2.63711	0.00240915
2.64039	0.00237582
2.64366	0.00234335
2.64694	0.00231185
2.65021	0.00228763
2.65349	0.00227421
2.65677	0.00226764
2.66004	0.00225852
2.66332	0.00223702
2.66659	0.00219662
2.66987	0.00214834
2.67315	0.00212114
2.67642	0.00211801
2.6797	0.00212401
2.68297	0.00212984
2.68625	0.00213486
2.68952	0.00213818
2.6928	0.00213887
2.69608	0.00212521
2.69935	0.00209035
2.70263	0.00205836
2.7059	0.00203772
2.70918	0.00201684
2.71246	0.0019804
2.71573	0.00193133
2.71901	0.0019252
2.72228	0.00196058
2.72556	0.00198846
2.72884	0.00200208
2.73211	0.00199572
2.73539	0.00197022
2.73866	0.00194559
2.74194	0.00193452
2.74522	0.00193337
2.74849	0.00193481
2.75177	0.00193473
2.75504	0.0019321
2.75832	0.00192832
2.76159	0.00192418
2.76487	0.0019175
2.76815	0.00189531
2.77142	0.0018812
2.7747	0.00189317
2.77797	0.00190309
2.78125	0.00190873
2.78453	0.00191752
2.7878	0.0019378
2.79108	0.0019628
2.79435	0.00198471
2.79763	0.00198498
2.80091	0.00197827
2.80418	0.00200098
2.80746	0.00203577
2.81073	0.0020663
2.81401	0.00209068
2.81729	0.00210647
2.82056	0.00211357
2.82384	0.00210055
2.82711	0.0020739
2.83039	0.00205004
2.83366	0.00202377
2.83694	0.00198516
2.84022	0.0019473
2.84349	0.00193841
2.84677	0.00195033
2.85004	0.0019717
2.85332	0.00199722
2.8566	0.00201829
2.85987	0.00203175
2.86315	0.00203941
2.86642	0.00204092
2.8697	0.00203408
2.87298	0.0020122
2.87625	0.00197621
2.87953	0.00194968
2.8828	0.00193828
2.88608	0.00191561
2.88936	0.00186542
2.89263	0.00180348
2.89591	0.00174944
2.89918	0.00170337
2.90246	0.00166143
2.90573	0.00162554
2.90901	0.00159186
2.91229	0.00155389
2.91556	0.00152165
2.91884	0.00151177
2.92211	0.00151773
2.92539	0.00152235
2.92867	0.00152232
2.93194	0.0015184
2.93522	0.0015114
2.93849	0.00151058
2.94177	0.00151975
2.94505	0.00153608
2.94832	0.00155397
2.9516	0.00156265
2.95487	0.00155728
2.95815	0.00154072
2.96143	0.00152233
2.9647	0.00149879
2.96798	0.00148707
2.97125	0.00149636
2.97453	0.00149295
2.9778	0.00145684
2.98108	0.00141269
2.98436	0.00138044
2.98763	0.00135316
2.99091	0.0013341
2.99418	0.00132758
2.99746	0.0013243
3.00074	0.00131356
3.00401	0.0013104
3.00729	0.00131903
3.01056	0.00132613
3.01384	0.00132595
3.01712	0.0013281
3.02039	0.00133959
3.02367	0.00134899
3.02694	0.00135043
3.03022	0.00134199
3.0335	0.00132883
3.03677	0.00130716
3.04005	0.00126749
3.04332	0.00122518
3.0466	0.00121333
3.04988	0.00123239
3.05315	0.00126732
3.05643	0.00130643
3.0597	0.00134133
3.06298	0.00136889
3.06625	0.00138939
3.06953	0.00140602
3.07281	0.00142165
3.07608	0.00144195
3.07936	0.00146628
3.08263	0.00149036
3.08591	0.00151219
3.08919	0.00153006
3.09246	0.00154275
3.09574	0.0015512
3.09901	0.00157421
3.10229	0.00161652
3.10557	0.00165834
3.10884	0.00169709
3.11212	0.0017221
3.11539	0.00172842
3.11867	0.00172383
3.12195	0.00168263
3.12522	0.00161314
3.1285	0.00156656
3.13177	0.00154355
3.13505	0.00153163
3.13832	0.0015338
3.1416	0.00155404
3.14488	0.00159252
3.14815	0.00163576
3.15143	0.00166952
3.1547	0.00168261
3.15798	0.00167663
3.16126	0.00168497
3.16453	0.00171225
3.16781	0.00173953
3.17108	0.00176416
3.17436	0.0017848
3.17764	0.0018
3.18091	0.00179507
3.18419	0.00176056
3.18746	0.00171854
3.19074	0.001681
3.19402	0.00164356
3.19729	0.0016042
3.20057	0.00156075
3.20384	0.00149957
3.20712	0.00144671
3.21039	0.00142566
3.21367	0.0014123
3.21695	0.00141587
3.22022	0.00143527
3.2235	0.00145778
3.22677	0.00148154
3.23005	0.00149942
3.23333	0.00150589
3.2366	0.00152705
3.23988	0.00156203
3.24315	0.00157905
3.24643	0.00157098
3.24971	0.00152389
3.25298	0.00147587
3.25626	0.00145783
3.25953	0.00144135
3.26281	0.00141675
3.26609	0.00137708
3.26936	0.00133091
3.27264	0.00131532
3.27591	0.00133791
3.27919	0.0013586
3.28246	0.00135021
3.28574	0.00135116
3.28902	0.00137816
3.29229	0.00140384
3.29557	0.00142785
3.29884	0.00144998
3.30212	0.00145817
3.3054	0.00143061
3.30867	0.00138387
3.31195	0.00134668
3.31522	0.00131387
3.3185	0.00128021
3.32178	0.00124387
3.32505	0.00120027
3.32833	0.00114604
3.3316	0.00110545
3.33488	0.00110125
3.33816	0.00111903
3.34143	0.00114047
3.34471	0.00115697
3.34798	0.00113487
3.35126	0.00106984
3.35453	0.000997539
3.35781	0.000918722
3.36109	0.000850243
3.36436	0.000840982
3.36764	0.000877647
3.37091	0.000907469
3.37419	0.000924612
3.37747	0.000930385
3.38074	0.000929896
3.38402	0.000924074
3.38729	0.000930555
3.39057	0.00095376
3.39385	0.000980114
3.39712	0.00100149
3.4004	0.0010134
3.40367	0.00104098
3.40695	0.00109043
3.41023	0.0011378
3.4135	0.00118232
3.41678	0.0011928
3.42005	0.00114985
3.42333	0.00110031
3.42661	0.00106591
3.42988	0.00103051
3.43316	0.000990551
3.43643	0.000949301
3.43971	0.000912524
3.44298	0.000885036
3.44626	0.000865031
3.44954	0.000847713
3.45281	0.000837569
3.45609	0.00083376
3.45936	0.000829849
3.46264	0.000836712
3.46592	0.000861526
3.46919	0.000889876
3.47247	0.000911801
3.47574	0.000924077
3.47902	0.000925073
3.4823	0.000905722
3.48557	0.000854318
3.48885	0.0007883
3.49212	0.000740033
3.4954	0.000716654
3.49868	0.000696883
3.50195	0.000667627
3.50523	0.000639387
3.5085	0.000617013
3.51178	0.000593444
3.51505	0.000548981
3.51833	0.000487092
3.52161	0.000444784
3.52488	0.000420099
3.52816	0.000394712
3.53143	0.000363408
3.53471	0.000328392
3.53799	0.000291956
3.54126	0.00025716
3.54454	0.000242284
3.54781	0.000246742
3.55109	0.000251762
3.55437	0.000260347
3.55764	0.000272445
3.56092	0.000283139
3.56419	0.000291222
3.56747	0.000315663
3.57075	0.000373257
3.57402	0.000451163
3.5773	0.000541319
3.58057	0.000636524
3.58385	0.000727197
3.58712	0.000813284
3.5904	0.000899543
3.59368	0.000987739
3.59695	0.00106786
3.60023	0.00113323
3.6035	0.00115697
3.60678	0.00111494
3.61006	0.00105265
3.61333	0.00100479
3.61661	0.00096211
3.61988	0.000935425
3.62316	0.000948132
3.62644	0.000993147
3.62971	0.00103952
3.63299	0.001077
3.63626	0.00108024
3.63954	0.00105381
3.64282	0.00102419
3.64609	0.000981322
3.64937	0.000917324
3.65264	0.000852155
3.65592	0.000807236
3.65919	0.000766333
3.66247	0.00072426
3.66575	0.000694604
3.66902	0.000680346
3.6723	0.000707235
3.67557	0.000776691
3.67885	0.000833916
3.68213	0.000869007
3.6854	0.000885283
3.68868	0.000887845
3.69195	0.000879205
3.69523	0.000860254
3.69851	0.00083188
3.70178	0.000784412
3.70506	0.000729501
3.70833	0.000692751
3.71161	0.000664941
3.71489	0.000634887
3.71816	0.000581206
3.72144	0.000517923
3.72471	0.000472514
3.72799	0.000429742
3.73126	0.000390417
3.73454	0.00035538
3.73782	0.000331865
3.74109	0.000332737
3.74437	0.000362503
3.74764	0.000415211
3.75092	0.000478018
3.7542	0.000532209
3.75747	0.000566233
3.76075	0.000581657
3.76402	0.00058011
3.7673	0.000561408
3.77058	0.000526644
3.77385	0.000489129
3.77713	0.000460764
3.7804	0.000440737
3.78368	0.000432743
3.78696	0.000459987
3.79023	0.000512932
3.79351	0.000558374
3.79678	0.00059234
3.80006	0.000588857
3.80334	0.000571143
3.80661	0.000588102
3.80989	0.000625188
3.81316	0.00066503
3.81644	0.000702288
3.81971	0.000736479
3.82299	0.000757315
3.82627	0.000753966
3.82954	0.000726583
3.83282	0.000679891
3.83609	0.000598708
3.83937	0.000500245
3.84265	0.000443088
3.84592	0.000423859
3.8492	0.000416902
3.85247	0.000417225
3.85575	0.00042475
3.85903	0.000443659
3.8623	0.000470926
3.86558	0.000484267
3.86885	0.000469345
3.87213	0.000455317
3.87541	0.000463857
3.87868	0.000480583
3.88196	0.000480499
3.88523	0.000441597
3.88851	0.000374209
3.89178	0.000307035
3.89506	0.000257916
3.89834	0.000219142
3.90161	0.000185018
3.90489	0.000157518
3.90816	0.000136183
3.91144	0.000130665
3.91472	0.000135629
3.91799	0.000130063
3.92127	0.000104404
3.92454	6.81554e-05
3.92782	7.61968e-05
3.9311	0.000127752
3.93437	0.000182468
3.93765	0.000241932
3.94092	0.000307876
3.9442	0.00037644
3.94748	0.000440377
3.95075	0.000496356
3.95403	0.000538198
3.9573	0.000558648
3.96058	0.00055794
3.96385	0.000545554
3.96713	0.000531342
3.97041	0.000507875
3.97368	0.000488139
3.97696	0.000487845
3.98023	0.000486947
3.98351	0.000472867
3.98679	0.000437316
3.99006	0.000377984
3.99334	0.000334464
3.99661	0.000323897
3.99989	0.000322778
4.00317	0.000324774
4.00644	0.000327725
4.00972	0.000326568
4.01299	0.000315977
4.01627	0.000288471
4.01955	0.00024537
4.02282	0.00021695
4.0261	0.000214531
4.02937	0.000222541
4.03265	0.000239579
4.03592	0.000264755
4.0392	0.000275162
4.04248	0.000252157
4.04575	0.000204221
4.04903	0.000153963
4.0523	0.000117228
4.05558	0.000114556
4.05886	0.000147708
4.06213	0.000193796
4.06541	0.000244741
4.06868	0.000292147
4.07196	0.0003341
4.07524	0.000369637
4.07851	0.000389971
4.08179	0.000362768
4.08506	0.000294165
4.08834	0.000241793
4.09162	0.000233758
4.09489	0.000263223
4.09817	0.000312369
4.10144	0.000344688
4.10472	0.000333082
4.10799	0.000294683
4.11127	0.000258462
4.11455	0.000232545
4.11782	0.000209992
4.1211	0.000188439
4.12437	0.000168276
4.12765	0.000175608
4.13093	0.000206251
4.1342	0.000224888
4.13748	0.000221303
4.14075	0.00019137
4.14403	0.000159253
4.14731	0.000159318
4.15058	0.000194386
4.15386	0.000246845
4.15713	0.00031088
4.16041	0.000360138
4.16369	0.000373001
4.16696	0.000343997
4.17024	0.000291112
4.17351	0.000239187
4.17679	0.000185407
4.18007	0.000135689
4.18334	9.23719e-05
4.18662	5.0797e-05
4.18989	-4.7197e-06
4.19317	-7.28692e-05
4.19644	-0.000116859
4.19972	-0.000119535
4.203	-0.000103752
4.20627	-9.33558e-05
4.20955	-9.38444e-05
4.21282	-0.000115168
4.2161	-0.00014527
4.21938	-0.000168502
4.22265	-0.000187331
4.22593	-0.000191043
4.2292	-0.000178513
4.23248	-0.000166036
4.23576	-0.000158496
4.23903	-0.000159527
4.24231	-0.000172955
4.24558	-0.000193737
4.24886	-0.000228522
4.25214	-0.000296838
4.25541	-0.000373621
4.25869	-0.000421681
4.26196	-0.000440599
4.26524	-0.000445152
4.26851	-0.000449709
4.27179	-0.000445807
4.27507	-0.000433906
4.27834	-0.000424695
4.28162	-0.000425125
4.28489	-0.000422718
4.28817	-0.000404892
4.29145	-0.00038311
4.29472	-0.000361539
4.298	-0.000343496
4.30127	-0.000331889
4.30455	-0.000360246
4.30783	-0.000400997
4.3111	-0.00039919
4.31438	-0.000378019
4.31765	-0.000353687
4.32093	-0.000331622
4.32421	-0.000336968
4.32748	-0.000362739
4.33076	-0.000374136
4.33403	-0.000375029
4.33731	-0.000370845
4.34058	-0.000367237
4.34386	-0.000364794
4.34714	-0.000366494
4.35041	-0.000374683
4.35369	-0.000389549
4.35696	-0.000411322
4.36024	-0.000426516
4.36352	-0.000423333
4.36679	-0.000410033
4.37007	-0.000395377
4.37334	-0.000382708
4.37662	-0.000374918
4.3799	-0.000374055
4.38317	-0.000369089
4.38645	-0.000356094
4.38972	-0.00035098
4.393	-0.000362721
4.39628	-0.000366642
4.39955	-0.000357792
4.40283	-0.000359752
4.4061	-0.000378071
4.40938	-0.000408592
4.41265	-0.000439718
4.41593	-0.000464944
4.41921	-0.000480539
4.42248	-0.000501085
4.42576	-0.00053817
4.42903	-0.000574058
4.43231	-0.000548904
4.43559	-0.000466598
4.43886	-0.000383276
4.44214	-0.00030299
4.44541	-0.000226955
4.44869	-0.000159706
4.45197	-0.000121221
4.45524	-0.000126834
4.45852	-0.000178606
4.46179	-0.000226223
4.46507	-0.0002276
4.46835	-0.000231925
4.47162	-0.000271872
4.4749	-0.000332908
4.47817	-0.000399877
4.48145	-0.000476655
4.48472	-0.000544459
4.488	-0.000583399
4.49128	-0.000607205
4.49455	-0.000624346
4.49783	-0.000636817
4.5011	-0.000649395
4.50438	-0.000665024
4.50766	-0.00068546
4.51093	-0.000707474
4.51421	-0.000728505
4.51748	-0.000752018
4.52076	-0.000790523
4.52404	-0.000832823
4.52731	-0.000848008
4.53059	-0.000826507
4.53386	-0.000784054
4.53714	-0.000744885
4.54042	-0.000710131
4.54369	-0.000728813
4.54697	-0.000802415
4.55024	-0.000868509
4.55352	-0.000920344
4.5568	-0.000948367
4.56007	-0.000959472
4.56335	-0.000973207
4.56662	-0.00100382
4.5699	-0.00106706
4.57317	-0.00113553
4.57645	-0.00116723
4.57973	-0.0011758
4.583	-0.00119052
4.58628	-0.00121422
4.58955	-0.00123881
4.59283	-0.00125363
4.59611	-0.00126076
4.59938	-0.00125842
4.60266	-0.00125436
4.60593	-0.00125929
4.60921	-0.0012771
4.61249	-0.00129371
4.61576	-0.00128582
4.61904	-0.00126104
4.62231	-0.0012404
4.62559	-0.00123364
4.62887	-0.00124911
4.63214	-0.00128709
4.63542	-0.00130703
4.63869	-0.00130747
4.64197	-0.00132322
4.64524	-0.00136429
4.64852	-0.00142214
4.6518	-0.00145467
4.65507	-0.00145432
4.65835	-0.00143765
4.66162	-0.00141634
4.6649	-0.00140256
4.66818	-0.00139975
4.67145	-0.00141478
4.67473	-0.00144324
4.678	-0.00144778
4.68128	-0.00142411
4.68456	-0.00140255
4.68783	-0.00138788
4.69111	-0.00139566
4.69438	-0.001409
4.69766	-0.00141439
4.70094	-0.00143093
4.70421	-0.00146575
4.70749	-0.00150685
4.71076	-0.00153841
4.71404	-0.00156832
4.71731	-0.0015976
4.72059	-0.00162506
4.72387	-0.00164948
4.72714	-0.00166837
4.73042	-0.00166649
4.73369	-0.00164553
4.73697	-0.00163039
4.74025	-0.00162958
4.74352	-0.00163956
4.7468	-0.00165638
4.75007	-0.00167937
4.75335	-0.00171288
4.75663	-0.00173668
4.7599	-0.00173609
4.76318	-0.00172928
4.76645	-0.0017206
4.76973	-0.00171015
4.77301	-0.00170101
4.77628	-0.00169641
4.77956	-0.00168704
4.78283	-0.0016631
4.78611	-0.00162492
4.78938	-0.0015779
4.79266	-0.00152965
4.79594	-0.00148257
4.79921	-0.00143865
4.80249	-0.00139913
4.80576	-0.00136747
4.80904	-0.00135235
4.81232	-0.00135713
4.81559	-0.0013698
4.81887	-0.0013806
4.82214	-0.00139104
4.82542	-0.00140022
4.8287	-0.00139882
4.83197	-0.00138489
4.83525	-0.00136646
4.83852	-0.0013375
4.8418	-0.00129371
4.84508	-0.00124578
4.84835	-0.00120238
4.85163	-0.00118349
4.8549	-0.00119402
4.85818	-0.00121253
4.86145	-0.00123607
4.86473	-0.00127409
4.86801	-0.00132636
4.87128	-0.00136506
4.87456	-0.00139165
4.87783	-0.00142697
4.88111	-0.00147958
4.88439	-0.00154469
4.88766	-0.00159652
4.89094	-0.00163654
4.89421	-0.00167834
4.89749	-0.00172595
4.90077	-0.00177471
4.90404	-0.00181438
4.90732	-0.00184834
4.91059	-0.00188068
4.91387	-0.00190135
4.91715	-0.00191233
4.92042	-0.00192786
4.9237	-0.0019556
4.92697	-0.00199325
4.93025	-0.00203117
4.93353	-0.00207173
4.9368	-0.0021147
4.94008	-0.00214411
4.94335	-0.0021546
4.94663	-0.00216124
4.9499	-0.00216707
4.95318	-0.00217308
4.95646	-0.00218174
4.95973	-0.0021956
4.96301	-0.00219694
4.96628	-0.00217397
4.96956	-0.00214294
4.97284	-0.00211315
4.97611	-0.00208515
4.97939	-0.00205426
4.98266	-0.00202827
4.98594	-0.00202082
4.98922	-0.00202462
4.99249	-0.00203541
4.99577	-0.00205647
4.99904	-0.00206733
5.00232	-0.0020528
5.0056	-0.0020286
5.00887	-0.00200746
5.01215	-0.00199348
5.01542	-0.00198837
5.0187	-0.00199566
5.02197	-0.00201703
5.02525	-0.00204792
5.02853	-0.00206245
5.0318	-0.00205522
5.03508	-0.00205194
5.03835	-0.00205975
5.04163	-0.00209101
5.04491	-0.0021361
5.04818	-0.00217218
5.05146	-0.00220403
5.05473	-0.00223475
5.05801	-0.00226589
5.06129	-0.00228814
5.06456	-0.00229242
5.06784	-0.00226924
5.07111	-0.00221442
5.07439	-0.0021455
5.07767	-0.002078
5.08094	-0.00201768
5.08422	-0.00196945
5.08749	-0.00194318
5.09077	-0.00193914
5.09404	-0.00194754
5.09732	-0.00196275
5.1006	-0.00198248
5.10387	-0.00200435
5.10715	-0.0020352
5.11042	-0.0020916
5.1137	-0.00216148
5.11698	-0.00221136
5.12025	-0.0022331
5.12353	-0.00223716
5.1268	-0.0022371
5.13008	-0.00223792
5.13336	-0.00225051
5.13663	-0.00228478
5.13991	-0.00231968
5.14318	-0.00233316
5.14646	-0.00233489
5.14974	-0.00233725
5.15301	-0.00234148
5.15629	-0.00234649
5.15956	-0.00233082
5.16284	-0.00228862
5.16611	-0.00224234
5.16939	-0.00219874
5.17267	-0.00216514
5.17594	-0.00214767
5.17922	-0.00212963
5.18249	-0.00210152
5.18577	-0.00207049
5.18905	-0.00203688
5.19232	-0.00199568
5.1956	-0.00195406
5.19887	-0.00192609
5.20215	-0.0019231
5.20543	-0.00192479
5.2087	-0.00190892
5.21198	-0.00189476
5.21525	-0.00188622
5.21853	-0.00188401
5.22181	-0.00190075
5.22508	-0.00194854
5.22836	-0.00200836
5.23163	-0.00203174
5.23491	-0.00201083
5.23818	-0.00197613
5.24146	-0.00194103
5.24474	-0.00191426
5.24801	-0.00190966
5.25129	-0.00195611
5.25456	-0.00204661
5.25784	-0.0021307
5.26112	-0.00218774
5.26439	-0.00223245
5.26767	-0.00226512
5.27094	-0.00228467
5.27422	-0.00229678
5.2775	-0.00229797
5.28077	-0.00229138
5.28405	-0.00228486
5.28732	-0.00227233
5.2906	-0.00224598
5.29388	-0.00221101
5.29715	-0.00219222
5.30043	-0.0022083
5.3037	-0.00225065
5.30698	-0.00232146
5.31026	-0.00239807
5.31353	-0.00245418
5.31681	-0.00250257
5.32008	-0.00254364
5.32336	-0.00256698
5.32663	-0.00257103
5.32991	-0.00256973
5.33319	-0.00256738
5.33646	-0.0025657
5.33974	-0.00256522
5.34301	-0.00255139
5.34629	-0.00251893
5.34957	-0.00248545
5.35284	-0.00245734
5.35612	-0.00244008
5.35939	-0.00243813
5.36267	-0.00246531
5.36595	-0.00251507
5.36922	-0.00256328
5.3725	-0.00261211
5.37577	-0.00262187
5.37905	-0.00258829
5.38233	-0.00255812
5.3856	-0.0025352
5.38888	-0.00252276
5.39215	-0.00252475
5.39543	-0.00253575
5.3987	-0.00254411
5.40198	-0.00254891
5.40526	-0.00255569
5.40853	-0.00258914
5.41181	-0.00266907
5.41508	-0.00276012
5.41836	-0.0028155
5.42164	-0.00283315
5.42491	-0.00284384
5.42819	-0.00286146
5.43146	-0.00289081
5.43474	-0.00294085
5.43802	-0.00299727
5.44129	-0.00301432
5.44457	-0.00299135
5.44784	-0.00295915
5.45112	-0.00292592
5.4544	-0.00290018
5.45767	-0.0028869
5.46095	-0.0028837
5.46422	-0.00288575
5.4675	-0.002891
5.47077	-0.00290434
5.47405	-0.00293835
5.47733	-0.00299656
5.4806	-0.00307008
5.48388	-0.00313855
5.48715	-0.00318962
5.49043	-0.00320878
5.49371	-0.00320721
5.49698	-0.00320665
5.50026	-0.00321211
5.50353	-0.00322666
5.50681	-0.00324317
5.51009	-0.00325887
5.51336	-0.00327606
5.51664	-0.00328536
5.51991	-0.00328419
5.52319	-0.00328313
5.52647	-0.00328453
5.52974	-0.00328742
5.53302	-0.00330722
5.53629	-0.00334054
5.53957	-0.00335638
5.54284	-0.00335961
5.54612	-0.00336452
5.5494	-0.00337947
5.55267	-0.00340626
5.55595	-0.00341998
5.55922	-0.00341982
5.5625	-0.00342499
5.56578	-0.00343901
5.56905	-0.00345889
5.57233	-0.00346457
5.5756	-0.00345021
5.57888	-0.0034245
5.58216	-0.00338736
5.58543	-0.00334705
5.58871	-0.00331295
5.59198	-0.00328913
5.59526	-0.0033117
5.59854	-0.00336231
5.60181	-0.00339565
5.60509	-0.003426
5.60836	-0.00342387
5.61164	-0.00339177
5.61491	-0.00336797
5.61819	-0.0033555
5.62147	-0.00336662
5.62474	-0.00338898
5.62802	-0.00340285
5.63129	-0.00341318
5.63457	-0.00341335
5.63785	-0.00340518
5.64112	-0.00339869
5.6444	-0.00339475
5.64767	-0.00339424
5.65095	-0.00339689
5.65423	-0.00340321
5.6575	-0.00342226
5.66078	-0.00345357
5.66405	-0.00346464
5.66733	-0.00344915
5.67061	-0.00341931
5.67388	-0.00338182
5.67716	-0.00335266
5.68043	-0.00336057
5.68371	-0.00339516
5.68699	-0.00341739
5.69026	-0.00343758
5.69354	-0.00345823
5.69681	-0.00347426
5.70009	-0.00346899
5.70336	-0.00345033
5.70664	-0.00344028
5.70992	-0.00344815
5.71319	-0.00347598
5.71647	-0.00350976
5.71974	-0.00353336
5.72302	-0.00354183
5.7263	-0.00354315
5.72957	-0.0035346
5.73285	-0.00352175
5.73612	-0.00351412
5.7394	-0.00351074
5.74268	-0.00351703
5.74595	-0.00354737
5.74923	-0.00359505
5.7525	-0.00364228
5.75578	-0.0036898
5.75906	-0.00374029
5.76233	-0.00377991
5.76561	-0.00378531
5.76888	-0.00377285
5.77216	-0.00377022
5.77543	-0.00378413
5.77871	-0.00379625
5.78199	-0.00379294
5.78526	-0.00379057
5.78854	-0.00379061
5.79181	-0.003792
5.79509	-0.00379685
5.79837	-0.0038105
5.80164	-0.0038341
5.80492	-0.00383944
5.80819	-0.00381339
5.81147	-0.00378232
5.81475	-0.00377127
5.81802	-0.00380092
5.8213	-0.00384429
5.82457	-0.00387759
5.82785	-0.00390599
5.83113	-0.00392966
5.8344	-0.00394066
5.83768	-0.00393467
5.84095	-0.00392035
5.84423	-0.0039036
5.8475	-0.00388999
5.85078	-0.00388334
5.85406	-0.003894
5.85733	-0.00391302
5.86061	-0.00392414
5.86388	-0.00393428
5.86716	-0.00393781
5.87044	-0.0039321
5.87371	-0.00393541
5.87699	-0.00396285
5.88026	-0.0040074
5.88354	-0.00404106
5.88682	-0.00405068
5.89009	-0.00404758
5.89337	-0.00403472
5.89664	-0.00401845
5.89992	-0.00400489
5.9032	-0.00399647
5.90647	-0.0039948
5.90975	-0.00399971
5.91302	-0.00401366
5.9163	-0.00401926
5.91957	-0.00399168
5.92285	-0.00394952
5.92613	-0.00391316
5.9294	-0.00388493
5.93268	-0.00386965
5.93595	-0.00386933
5.93923	-0.00388501
5.94251	-0.0039124
5.94578	-0.00392938
5.94906	-0.00392512
5.95233	-0.00391225
5.95561	-0.00389967
5.95889	-0.00389031
5.96216	-0.00390674
5.96544	-0.00394572
5.96871	-0.00397811
5.97199	-0.00400594
5.97527	-0.00402163
5.97854	-0.00402335
5.98182	-0.00402448
5.98509	-0.00403156
5.98837	-0.00404168
5.99164	-0.00405021
5.99492	-0.00406266
5.9982	-0.00408674
6.00147	-0.00411456
6.00475	-0.00413097
6.00802	-0.00413638
6.0113	-0.00414517
6.01458	-0.00416333
6.01785	-0.00417678
6.02113	-0.00416257
6.0244	-0.00412683
6.02768	-0.00408791
6.03096	-0.00404954
6.03423	-0.00401361
6.03751	-0.00398066
6.04078	-0.00395554
6.04406	-0.00394344
6.04734	-0.00395394
6.05061	-0.00397263
6.05389	-0.00397615
6.05716	-0.00396745
6.06044	-0.0039448
6.06372	-0.00392075
6.06699	-0.0039084
6.07027	-0.00391334
6.07354	-0.00393889
6.07682	-0.00396553
6.08009	-0.00397971
6.08337	-0.00398612
6.08665	-0.00398763
6.08992	-0.00398717
6.0932	-0.00399153
6.09647	-0.00400782
6.09975	-0.00404165
6.10303	-0.00408227
6.1063	-0.00409328
6.10958	-0.00408107
6.11285	-0.00407387
6.11613	-0.00407461
6.11941	-0.00408159
6.12268	-0.00408933
6.12596	-0.00411319
6.12923	-0.00414026
6.13251	-0.00414518
6.13579	-0.00413644
6.13906	-0.00411587
6.14234	-0.00408339
6.14561	-0.00404245
6.14889	-0.00399377
6.15216	-0.00394515
6.15544	-0.00391097
6.15872	-0.00389659
6.16199	-0.00390279
6.16527	-0.00392139
6.16854	-0.00394985
6.17182	-0.00397814
6.1751	-0.00399863
6.17837	-0.00401484
6.18165	-0.00401539
6.18492	-0.00399602
6.1882	-0.00398258
6.19148	-0.00399293
6.19475	-0.00402108
6.19803	-0.00406753
6.2013	-0.00412063
6.20458	-0.00412511
6.20786	-0.00408601
6.21113	-0.00405069
6.21441	-0.00402291
6.21768	-0.00400293
6.22096	-0.00398641
6.22423	-0.00397509
6.22751	-0.00396782
6.23079	-0.00396319
6.23406	-0.0039634
6.23734	-0.00396973
6.24061	-0.00398929
6.24389	-0.00403028
6.24717	-0.00406824
6.25044	-0.00408091
6.25372	-0.00408061
6.25699	-0.00407768
6.26027	-0.00407791
6.26355	-0.00407722
6.26682	-0.00407422
6.2701	-0.00407217
6.27337	-0.00407207
6.27665	-0.00410189
6.27993	-0.00415041
6.2832	-0.004169
6.28648	-0.00416873
6.28975	-0.00415351
6.29303	-0.00412291
6.2963	-0.00409952
6.29958	-0.00409127
6.30286	-0.00409463
6.30613	-0.00411147
6.30941	-0.0041426
6.31268	-0.00416378
6.31596	-0.00416986
6.31924	-0.00417784
6.32251	-0.00419009
6.32579	-0.00421123
6.32906	-0.00424495
6.33234	-0.00428076
6.33562	-0.00431088
6.33889	-0.00434132
6.34217	-0.0043666
6.34544	-0.00437905
6.34872	-0.00437049
6.352	-0.00434125
6.35527	-0.00430625
6.35855	-0.00427961
6.36182	-0.00426832
6.3651	-0.00428503
6.36837	-0.00432302
6.37165	-0.00434963
6.37493	-0.00435492
6.3782	-0.00435194
6.38148	-0.00435435
6.38475	-0.00436884
6.38803	-0.00439246
6.39131	-0.0044022
6.39458	-0.00439222
6.39786	-0.00437869
6.40113	-0.00437097
6.40441	-0.00435418
6.40769	-0.00431459
6.41096	-0.0042708
6.41424	-0.00423999
6.41751	-0.00422765
6.42079	-0.00423184
6.42407	-0.00422615
6.42734	-0.00420218
6.43062	-0.00417563
6.43389	-0.00415091
6.43717	-0.00413179
6.44045	-0.00414594
6.44372	-0.00418333
6.447	-0.00420951
6.45027	-0.00422994
6.45355	-0.00424379
6.45682	-0.00425252
6.4601	-0.00426005
6.46338	-0.00426752
6.46665	-0.00426634
6.46993	-0.00425198
6.4732	-0.0042438
6.47648	-0.00425662
6.47976	-0.00428973
6.48303	-0.00433594
6.48631	-0.00438747
6.48958	-0.00442681
6.49286	-0.0044277
6.49614	-0.00440023
6.49941	-0.00436584
6.50269	-0.00433037
6.50596	-0.00429807
6.50924	-0.00427001
6.51252	-0.00430001
6.51579	-0.00438185
6.51907	-0.00441468
6.52234	-0.0044049
6.52562	-0.00439634
6.52889	-0.00439079
6.53217	-0.00440027
6.53545	-0.0044172
6.53872	-0.00442788
6.542	-0.00443987
[truncated: 4,107 more rows]

## Sheet: Fig.6a_S464R60+Hsp10+ATP+BeF3
SEC MALS profile of S464R Hsp60+ Hsp10+ATP+BeF3
Volume (ml)	rayleigh ratio	Volume (ml)	molar mass (peak 1)	Volume (ml)	molar mass (peak 2)
0.000146667	0.0195244	16.1176	64725.4	13.3298	617754
0.00342258	0.0185121	16.1209	64463.7	13.3331	609810
0.00669849	0.017499	16.1242	64218.3	13.3364	602423
0.00997441	0.0164874	16.1275	63998.1	13.3397	595167
0.0132503	0.0154798	16.1307	63792.8	13.3429	588731
0.0165262	0.0144784	16.134	63616	13.3462	582838
0.0198021	0.0134855	16.1373	63435.4	13.3495	577294
0.0230781	0.0125033	16.1406	63286.3	13.3528	572135
0.026354	0.011534	16.1439	63150.6	13.356	567228
0.0296299	0.0105795	16.1471	63027.6	13.3593	562643
0.0329058	0.00964179	16.1504	62921	13.3626	558474
0.0361817	0.0087226	16.1537	62819.7	13.3659	554432
0.0394576	0.00782362	16.157	62725.7	13.3692	550857
0.0427335	0.00694637	16.1602	62643	13.3724	547042
0.0460095	0.00609223	16.1635	62576.3	13.3757	544031
0.0492854	0.00526245	16.1668	62518.8	13.379	540697
0.0525613	0.00445811	16.1701	62460.1	13.3823	537882
0.0558372	0.00368017	16.1733	62416	13.3855	535274
0.0591131	0.00292942	16.1766	62372	13.3888	532709
0.062389	0.0022065	16.1799	62337.4	13.3921	530102
0.0656649	0.00151194	16.1832	62319.8	13.3954	527725
0.0689409	0.0008461	16.1864	62294.1	13.3986	525660
0.0722168	0.000209215	16.1897	62271.5	13.4019	523797
0.0754927	-0.000398603	16.193	62261.9	13.4052	522062
0.0787686	-0.000977368	16.1963	62260	13.4085	520291
0.0820445	-0.00152721	16.1995	62268.3	13.4117	518463
0.0853204	-0.00204835	16.2028	62268.7	13.415	517103
0.0885963	-0.00254114	16.2061	62269.5	13.4183	515491
0.0918723	-0.00300599	16.2094	62277.6	13.4216	513976
0.0951482	-0.00344341	16.2126	62291.6	13.4248	512677
0.0984241	-0.00385397	16.2159	62309.8	13.4281	511428
0.1017	-0.00423833	16.2192	62331.5	13.4314	510272
0.104976	-0.00459718	16.2225	62360.4	13.4347	508997
0.108252	-0.00493129	16.2257	62380.3	13.4379	507698
0.111528	-0.00524145	16.229	62412	13.4412	506491
0.114804	-0.0055285	16.2323	62441.7	13.4445	505427
0.11808	-0.00579331	16.2356	62471.7	13.4478	504388
0.121355	-0.00603677	16.2389	62507.9	13.451	503434
0.124631	-0.0062598	16.2421	62556.2	13.4543	502514
0.127907	-0.00646331	16.2454	62598.5	13.4576	501430
0.131183	-0.00664825	16.2487	62643.5	13.4609	500448
0.134459	-0.00681556	16.252	62691.3	13.4642	499438
0.137735	-0.00696616	16.2552	62747.4	13.4674	498262
0.141011	-0.00710101	16.2585	62795.7	13.4707	497388
0.144287	-0.00722104	16.2618	62838.9	13.474	496613
0.147563	-0.00732715	16.2651	62889.8	13.4773	495973
0.150839	-0.00742028	16.2683	62936.6	13.4805	495173
0.154115	-0.0075013	16.2716	62985.3	13.4838	494189
0.157391	-0.0075711	16.2749	63036	13.4871	493316
0.160666	-0.00763054	16.2782	63092.6	13.4904	492536
0.163942	-0.00768044	16.2814	63138.7	13.4936	491728
0.167218	-0.00772162	16.2847	63198	13.4969	490879
0.170494	-0.00775487	16.288	63250.8	13.5002	490118
0.17377	-0.00778095	16.2913	63303.2	13.5035	489433
0.177046	-0.00780058	16.2945	63345.2	13.5067	488664
0.180322	-0.00781447	16.2978	63395.2	13.51	487865
0.183598	-0.00782328	16.3011	63439.5	13.5133	487084
0.186874	-0.00782764	16.3044	63488.8	13.5166	486156
0.19015	-0.00782815	16.3076	63547.9	13.5198	485494
0.193426	-0.00782538	16.3109	63603.5	13.5231	484974
0.196701	-0.00781986	16.3142	63652	13.5264	484112
0.199977	-0.00781206	16.3175	63700.5	13.5297	483566
0.203253	-0.00780245	16.3207	63746.6	13.5329	482885
0.206529	-0.00779143	16.324	63794.5	13.5362	482172
0.209805	-0.00777937	16.3273	63843.4	13.5395	481610
0.213081	-0.00776662	16.3306	63890	13.5428	480991
0.216357	-0.00775347	16.3339	63934	13.5461	480301
0.219633	-0.00774017	16.3371	63967.6	13.5493	479726
0.222909	-0.00772696	16.3404	64013.7	13.5526	479177
0.226185	-0.00771401	16.3437	64058.7	13.5559	478496
0.229461	-0.00770148	16.347	64101.6	13.5592	477900
0.232737	-0.00768948	16.3502	64142.8	13.5624	477422
0.236012	-0.00767809	16.3535	64184.8	13.5657	476858
0.239288	-0.00766737	16.3568	64221.8	13.569	476266
0.242564	-0.00765735	16.3601	64255	13.5723	475822
0.24584	-0.00764802	16.3633	64289.2	13.5755	475280
0.249116	-0.00763936	16.3666	64321.2	13.5788	474721
0.252392	-0.00763132	16.3699	64354.6	13.5821	474230
0.255668	-0.00762385	16.3732	64389	13.5854	473765
0.258944	-0.00761685	16.3764	64413.5	13.5886	473269
0.26222	-0.00761022	16.3797	64436.8	13.5919	472826
0.265496	-0.00760387	16.383	64460.1	13.5952	472397
0.268772	-0.00759768	16.3863	64484.9	13.5985	472021
0.272048	-0.00759152	16.3895	64516.4	13.6017	471663
0.275323	-0.00758526	16.3928	64538.3	13.605	471174
0.278599	-0.00757878	16.3961	64555.7	13.6083	470697
0.281875	-0.00757194	16.3994	64569.1	13.6116	470272
0.285151	-0.00756462	16.4026	64578.1	13.6148	469990
0.288427	-0.00755669	16.4059	64590.6	13.6181	469569
0.291703	-0.00754803	16.4092	64605	13.6214	469259
0.294979	-0.00753749	16.4125	64615.7	13.6247	469031
0.298255	-0.00752624	16.4158	64625.4	13.6279	468606
0.301531	-0.00751409	16.419	64634.2	13.6312	468391
0.304807	-0.00750088	16.4223	64648	13.6345	468016
0.308083	-0.00748648	16.4256	64655	13.6378	467638
0.311358	-0.00747079	16.4289	64663.8	13.6411	467383
0.314634	-0.00745386	16.4321	64673.9	13.6443	467064
0.31791	-0.00743556	16.4354	64680.7	13.6476	466717
0.321186	-0.00741575	16.4387	64691.9	13.6509	466495
0.324462	-0.0073944	16.442	64700.1	13.6542	466268
0.327738	-0.00737157	16.4452	64704.3	13.6574	465942
0.331014	-0.00734728	16.4485	64712.5	13.6607	465662
0.33429	-0.0073214	16.4518	64721.3	13.664	465489
0.337566	-0.00729391	16.4551	64731.2	13.6673	465153
0.340842	-0.0072648	16.4583	64742	13.6705	464951
0.344118	-0.00723406	16.4616	64752.6	13.6738	464622
0.347394	-0.00720177	16.4649	64764.5	13.6771	464513
0.350669	-0.00716791	16.4682	64775.5	13.6804	464288
0.353945	-0.00713244	16.4714	64790.5	13.6836	464022
0.357221	-0.00709539	16.4747	64804.6	13.6869	463775
0.360497	-0.00705678	16.478	64818.8	13.6902	463576
0.363773	-0.00701656	16.4813	64832.3	13.6935	463430
0.367049	-0.00697475	16.4845	64847.5	13.6967	463251
0.370325	-0.00693141	16.4878	64868.2	13.7	463012
0.373601	-0.00688666	16.4911	64890.3	13.7033	462796
0.376877	-0.00684047	16.4944	64910.9	13.7066	462621
0.380153	-0.00679287	16.4976	64930.3	13.7098	462500
0.383429	-0.00674392	16.5009	64952	13.7131	462234
0.386705	-0.00669358	16.5042	64973.7	13.7164	462040
0.38998	-0.00664209	16.5075	64998.5	13.7197	461958
0.393256	-0.0065895	16.5108	65025.5	13.7229	461752
0.396532	-0.00653588	16.514	65049.3	13.7262	461593
0.399808	-0.00648129	16.5173	65079.8	13.7295	461388
0.403084	-0.00642585	16.5206	65110.8	13.7328	461246
0.40636	-0.00636965	16.5239	65139.2	13.7361	461122
0.409636	-0.0063127	16.5271	65171.4	13.7393	460998
0.412912	-0.00625537	16.5304	65201.1	13.7426	460829
0.416188	-0.00619774	16.5337	65231.8	13.7459	460688
0.419464	-0.00613998	16.537	65263.7	13.7492	460584
0.42274	-0.00608223	16.5402	65296.8	13.7524	460429
0.426015	-0.00602468	16.5435	65331.2	13.7557	460306
0.429291	-0.00596764	16.5468	65366.2	13.759	460164
0.432567	-0.00591117	16.5501	65402.7	13.7623	460014
0.435843	-0.00585539	16.5533	65439.8	13.7655	459931
0.439119	-0.00580049	16.5566	65475.4	13.7688	459768
0.442395	-0.00574662	16.5599	65510.6	13.7721	459718
0.445671	-0.00569401	16.5632	65547.2	13.7754	459603
0.448947	-0.00564298	16.5664	65584.9	13.7786	459477
0.452223	-0.00559365	16.5697	65627	13.7819	459410
0.455499	-0.00554619	16.573	65665	13.7852	459303
0.458775	-0.0055009	16.5763	65703.3	13.7885	459174
0.462051	-0.0054578	16.5795	65739.7	13.7917	459061
0.465326	-0.00541704	16.5828	65780.1	13.795	458976
0.468602	-0.00537871	16.5861	65820	13.7983	458900
0.471878	-0.00534289	16.5894	65861	13.8016	458818
0.475154	-0.00530968	16.5927	65902.7	13.8048	458759
0.47843	-0.00527907	16.5959	65942.2	13.8081	458701
0.481706	-0.00525117	16.5992	65981.6	13.8114	458619
0.484982	-0.00522601	16.6025	66022.7	13.8147	458568
0.488258	-0.00520357	16.6058	66064.4	13.818	458494
0.491534	-0.00518399	16.609	66107.7	13.8212	458415
0.49481	-0.00516706	16.6123	66151.9	13.8245	458377
0.498086	-0.00515271	16.6156	66192.6	13.8278	458339
0.501361	-0.00514082	16.6189	66235.3	13.8311	458301
0.504637	-0.00513129	16.6221	66277.2	13.8343	458240
0.507913	-0.00512404	16.6254	66319.9	13.8376	458165
0.511189	-0.00511892	16.6287	66363.4	13.8409	458105
0.514465	-0.00511576	16.632	66408.7	13.8442	458069
0.517741	-0.00511437	16.6352	66456.6	13.8474	458032
0.521017	-0.00511464	16.6385	66504.4	13.8507	457977
0.524293	-0.00511641	16.6418	66554.4	13.854	457927
0.527569	-0.00511943	16.6451	66600	13.8573	457878
0.530845	-0.00512348	16.6483	66644.8	13.8605	457844
0.534121	-0.00512836	16.6516	66692	13.8638	457806
0.537397	-0.00513381	16.6549	66740	13.8671	457757
0.540672	-0.00513958	16.6582	66787	13.8704	457735
0.543948	-0.00514546	16.6614	66835.4	13.8736	457712
0.547224	-0.00515127	16.6647	66889	13.8769	457689
0.5505	-0.00515686	16.668	66941.3	13.8802	457654
0.553776	-0.00516219	16.6713	66991.1	13.8835	457625
0.557052	-0.00516695	16.6745	67041.7	13.8867	457608
0.560328	-0.00517098	16.6778	67093.4	13.89	457599
0.563604	-0.00517411	16.6811	67143.5	13.8933	457614
0.56688	-0.00517618	16.6844	67194.5	13.8966	457632
0.570156	-0.00517708	16.6877	67243.4	13.8998	457610
0.573432	-0.00517654	16.6909	67298.1	13.9031	457573
0.576708	-0.00517454	16.6942	67351	13.9064	457551
0.579983	-0.0051712	16.6975	67401.5	13.9097	457542
0.583259	-0.00516648	16.7008	67454	13.913	457540
0.586535	-0.00516026	16.704	67507.5	13.9162	457537
0.589811	-0.00515246	16.7073	67559.1	13.9195	457569
0.593087	-0.00514307	16.7106	67609.6	13.9228	457577
0.596363	-0.00513208	16.7139	67661	13.9261	457557
0.599639	-0.00511948	16.7171	67713.2	13.9293	457557
0.602915	-0.00510529	16.7204	67765.5	13.9326	457563
0.606191	-0.0050896	16.7237	67814.4	13.9359	457579
0.609467	-0.00507242	16.727	67863.3	13.9392	457591
0.612743	-0.00505379	16.7302	67913.1	13.9424	457610
0.616018	-0.00503382	16.7335	67961.7	13.9457	457633
0.619294	-0.00501262	16.7368	68012.2	13.949	457640
0.62257	-0.00499025	16.7401	68062.8	13.9523	457638
0.625846	-0.00496673	16.7433	68110.3	13.9555	457639
0.629122	-0.00494216	16.7466	68155.8	13.9588	457663
0.632398	-0.00491658	16.7499	68201.6	13.9621	457665
0.635674	-0.00489015	16.7532	68246.6	13.9654	457663
0.63895	-0.00486301	16.7564	68288.4	13.9686	457650
0.642226	-0.00483524	16.7597	68329.4	13.9719	457652
0.645502	-0.00480697	16.763	68371.9	13.9752	457660
0.648778	-0.00477828	16.7663	68409.9	13.9785	457693
0.652054	-0.00474928	16.7695	68449.7	13.9817	457688
0.655329	-0.00472017	16.7728	68485.7	13.985	457703
0.658605	-0.00469103	16.7761	68518.1	13.9883	457725
0.661881	-0.00466197	16.7794	68548.4	13.9916	457742
0.665157	-0.00463316	16.7827	68576.6	13.9949	457769
0.668433	-0.00460466	16.7859	68607.5	13.9981	457786
0.671709	-0.00457657	16.7892	68637.2	14.0014	457792
0.674985	-0.00454897	16.7925	68666.1	14.0047	457817
0.678261	-0.00452196	16.7958	68685.6	14.008	457839
0.681537	-0.00449553	16.799	68706.8	14.0112	457800
0.684813	-0.00446991	16.8023	68729.3	14.0145	457786
0.688089	-0.00444522	16.8056	68747.3	14.0178	457842
0.691364	-0.00442153	16.8089	68768.6	14.0211	457809
0.69464	-0.00439885	16.8121	68790.1	14.0243	457832
0.697916	-0.00437722	16.8154	68804.1	14.0276	457849
0.701192	-0.0043567	16.8187	68824.8	14.0309	457894
0.704468	-0.00433722	16.822	68837.6	14.0342	457897
0.707744	-0.00431898	16.8252	68853.9	14.0374	457857
0.71102	-0.00430203	16.8285	68866.2	14.0407	457836
0.714296	-0.00428632	16.8318	68880.2	14.044	457829
0.717572	-0.00427187	16.8351	68895	14.0473	457814
0.720848	-0.00425865	16.8383	68911.3	14.0505	457821
0.724124	-0.00424681	16.8416	68933.7	14.0538	457806
0.7274	-0.00423632	16.8449	68950.4	14.0571	457797
0.730675	-0.00422712	16.8482	68965.7	14.0604	457751
0.733951	-0.00421915	16.8514	68986.2	14.0636	457771
0.737227	-0.00421241	16.8547	69009.2	14.0669	457746
0.740503	-0.00420683	16.858	69035.3	14.0702	457703
0.743779	-0.00420247	16.8613	69065.2	14.0735	457655
0.747055	-0.00419948	16.8646	69092	14.0767	457612
0.750331	-0.00419775	16.8678	69118.9	14.08	457619
0.753607	-0.00419719	16.8711	69152.6	14.0833	457565
0.756883	-0.00419778	16.8744	69191.8	14.0866	457520
0.760159	-0.00419945	16.8777	69231.9	14.0899	457519
0.763435	-0.0042022	16.8809	69283.6		457477
0.766711	-0.00420597	16.8842	69328.5		457407
0.769986	-0.00421085	16.8875	69380.6		457395
0.773262	-0.00421693	16.8908	69432.4		457395
0.776538	-0.00422409	16.894	69483.4		457388
0.779814	-0.00423232	16.8973	69546.2		457296
0.78309	-0.00424165	16.9006	69611		457353
0.786366	-0.00425208	16.9039	69679.4		457303
0.789642	-0.00426366	16.9071	69760.7		457253
0.792918	-0.00427647	16.9104	69840.3		457300
0.796194	-0.00429054	16.9137	69934.1		457234
0.79947	-0.00430594	16.917	70032.4		457252
0.802746	-0.00432276	16.9202	70134.9		457251
0.806021	-0.00434105	16.9235	70247.2		457149
0.809297	-0.00436091	16.9268	70356.8		457061
0.812573	-0.00438224	16.9301	70480		457046
0.815849	-0.00440535	16.9333	70609.4		457021
0.819125	-0.00443051	16.9366	70751.1		456980
0.822401	-0.00445778	16.9399	70896.5		456997
0.825677	-0.00448724	16.9432	71047.7		456929
0.828953	-0.00451897	16.9464	71210.6		456853
0.832229	-0.00455313	16.9497	71388.4		456792
0.835505	-0.00458996	16.953	71581.7		456711
0.838781	-0.00462954	16.9563	71785.3		456741
0.842057	-0.00467202	16.9596	71999.2		456679
0.845332	-0.00471752	16.9628	72238.1		456601
0.848608	-0.00476624	16.9661	72486.8		456469
0.851884	-0.00481826	16.9694	72761.6		456450
0.85516	-0.00487369	16.9727	73039.8		456418
0.858436	-0.00493267	16.9759	73344		456328
0.861712	-0.00499525	16.9792	73673.9		456279
0.864988	-0.00506148	16.9825	74018.8		456241
0.868264	-0.00513143	16.9858	74369.6		456169
0.87154	-0.00520511	16.989	74757.2		456139
0.874816	-0.00528251	16.9923	75193.8		456120
0.878092	-0.0053636	16.9956	75655.9		456107
0.881367	-0.00544837	16.9989	76150.8		455951
0.884643	-0.0055367	17.0021	76682.4		455856
0.887919	-0.00562844	17.0054	77251.6		455904
0.891195	-0.00572344	17.0087	77881.6		455822
0.894471	-0.0058215	17.012	78542.2		455715
0.897747	-0.00592237	17.0152	79263		455605
0.901023	-0.00602592	17.0185	80056.7		455585
0.904299	-0.00613198	17.0218	80912.4		455484
0.907575	-0.0062402	17.0251	81849.3		455417
0.910851	-0.00635023	17.0283	82860.5		455371
0.914127	-0.00646171	17.0316	83971.9		455192
0.917403	-0.0065744	17.0349	85170.6		455054
0.920678	-0.00668785	17.0382	86490.7		454941
0.923954	-0.00680155	17.0415	87936.6		454911
0.92723	-0.00691508	17.0447	89503.1		454724
0.930506	-0.00702795	17.048	91226.3		454551
0.933782	-0.00713978	17.0513	93132.4		454418
0.937058	-0.00725047	17.0546	95223.2		454341
0.940334	-0.00735944	17.0578	97516.9		454099
0.94361	-0.00746612	17.0611	100022		453952
0.946886	-0.0075701	17.0644	102813		453869
0.950162	-0.00767087	17.0677	105857		453784
0.953438	-0.00776811	17.0709	109239		453602
0.956714	-0.00786155	17.0742	112944		453452
0.959989	-0.0079507	17.0775	117050		453430
0.963265	-0.00803522	17.0808	121606		453372
0.966541	-0.00811477	17.084	126611		453174
0.969817	-0.00818904	17.0873	132172		452975
0.973093	-0.00825774	17.0906	138325		452794
0.976369	-0.00832073	17.0939	145153		452668
0.979645	-0.00837774	17.0971	152724		452442
0.982921	-0.00842862	17.1004	161115		452378
0.986197	-0.00847317	17.1037	170458		452301
0.989473	-0.00851126	17.107	180837		452245
0.992749	-0.00854278	17.1102	192407		452119
0.996024	-0.00856769	17.1135	205436		451950
0.9993	-0.008586	17.1168	219908		451820
1.00258	-0.0085977	17.1201	236279		451671
1.00585	-0.00860285	17.1233	254552		451558
1.00913	-0.00860151	17.1266	275398		451470
1.0124	-0.00859377	17.1299	298997		451308
1.01568	-0.00857973	17.1332	325876		451133
1.01896	-0.00855954	17.1365	356779		451044
1.02223	-0.00853346	17.1397	392405		451060
1.02551	-0.00850164	17.143	433845		450862
1.02878	-0.00846428	17.1463	482457		450806
1.03206	-0.00842161	17.1496	540161		450606
1.03534	-0.00837385	17.1528	609560		450424
1.03861	-0.00832133	17.1561	694009		450391
1.04189	-0.00826436	17.1594	799170		450300
1.04516	-0.00820321	17.1627	932977		450263
1.04844	-0.00813821	17.1659	1.10866e+06		450228
1.05172	-0.00806966	17.1692	1.34913e+06		450208
1.05499	-0.00799794	17.1725	1.69802e+06		450154
1.05827	-0.00792341	17.1758	2.24764e+06		450110
1.06154	-0.00784642	17.179	3.23604e+06		450180
1.06482	-0.00776745	17.1823	5.53592e+06		450232
1.06809	-0.0076867				450155
1.07137	-0.00760457				450215
1.07465	-0.00752139				450269
1.07792	-0.00743739				450286
1.0812	-0.00735321				450390
1.08447	-0.00726915				450378
1.08775	-0.00718556				450482
1.09103	-0.00710281				450454
1.0943	-0.00702122				450605
1.09758	-0.00694112				450724
1.10085	-0.00686289				450782
1.10413	-0.00678678				450825
1.10741	-0.00671298				450987
1.11068	-0.00664176				451243
1.11396	-0.00657346				451333
1.11723	-0.00650843				451434
1.12051	-0.00644667				451770
1.12379	-0.00638833				451801
1.12706	-0.00633351				451957
1.13034	-0.00628235				452355
1.13361	-0.00623491				452585
1.13689	-0.0061912				452732
1.14016	-0.00615122				453109
1.14344	-0.00611502				453637
1.14672	-0.00608255				453885
1.14999	-0.00605373				454138
1.15327	-0.00602841				454569
1.15654	-0.00600657				455090
1.15982	-0.00598788				455554
1.1631	-0.00597216				455989
1.16637	-0.0059592				455323
1.16965	-0.00594879
1.17292	-0.00594064
1.1762	-0.00593463
1.17948	-0.0059305
1.18275	-0.00592802
1.18603	-0.00592695
1.1893	-0.00592707
1.19258	-0.0059282
1.19586	-0.00593012
1.19913	-0.0059326
1.20241	-0.00593549
1.20568	-0.00593878
1.20896	-0.0059424
1.21223	-0.00594621
1.21551	-0.00595014
1.21879	-0.00595414
1.22206	-0.00595825
1.22534	-0.00596244
1.22861	-0.00596675
1.23189	-0.00597113
1.23517	-0.00597579
1.23844	-0.00598081
1.24172	-0.00598636
1.24499	-0.00599254
1.24827	-0.00599948
1.25155	-0.0060073
1.25482	-0.00601614
1.2581	-0.00602612
1.26137	-0.00603738
1.26465	-0.00605006
1.26793	-0.00606419
1.2712	-0.00607985
1.27448	-0.00609713
1.27775	-0.00611616
1.28103	-0.00613692
1.2843	-0.00615939
1.28758	-0.00618356
1.29086	-0.00620945
1.29413	-0.00623697
1.29741	-0.00626604
1.30068	-0.00629658
1.30396	-0.00632853
1.30724	-0.00636184
1.31051	-0.00639632
1.31379	-0.00643166
1.31706	-0.00646772
1.32034	-0.00650444
1.32362	-0.00654177
1.32689	-0.00657952
1.33017	-0.00661756
1.33344	-0.0066557
1.33672	-0.00669371
1.34	-0.00673148
1.34327	-0.00676879
1.34655	-0.00680565
1.34982	-0.00684197
1.3531	-0.00687758
1.35638	-0.0069123
1.35965	-0.00694603
1.36293	-0.00697867
1.3662	-0.00701027
1.36948	-0.00704065
1.37275	-0.00706974
1.37603	-0.00709746
1.37931	-0.0071236
1.38258	-0.0071483
1.38586	-0.00717153
1.38913	-0.0071932
1.39241	-0.00721324
1.39569	-0.00723164
1.39896	-0.00724831
1.40224	-0.00726318
1.40551	-0.00727623
1.40879	-0.00728735
1.41207	-0.00729648
1.41534	-0.0073036
1.41862	-0.00730865
1.42189	-0.00731157
1.42517	-0.00731231
1.42845	-0.00731089
1.43172	-0.00730729
1.435	-0.00730147
1.43827	-0.0072933
1.44155	-0.00728277
1.44482	-0.00726985
1.4481	-0.00725457
1.45138	-0.00723717
1.45465	-0.00721755
1.45793	-0.00719575
1.4612	-0.00717178
1.46448	-0.00714572
1.46776	-0.00711765
1.47103	-0.00708783
1.47431	-0.00705631
1.47758	-0.00702318
1.48086	-0.0069886
1.48414	-0.00695271
1.48741	-0.0069157
1.49069	-0.00687765
1.49396	-0.00683888
1.49724	-0.00679965
1.50052	-0.00676012
1.50379	-0.00672051
1.50707	-0.00668101
1.51034	-0.00664185
1.51362	-0.00660327
1.51689	-0.00656548
1.52017	-0.00652871
1.52345	-0.00649307
1.52672	-0.00645896
1.53	-0.00642657
1.53327	-0.00639603
1.53655	-0.00636752
1.53983	-0.00634121
1.5431	-0.00631725
1.54638	-0.00629588
1.54965	-0.00627714
1.55293	-0.00626114
1.55621	-0.00624796
1.55948	-0.00623775
1.56276	-0.00623066
1.56603	-0.00622666
1.56931	-0.00622572
1.57259	-0.00622787
1.57586	-0.00623307
1.57914	-0.00624142
1.58241	-0.00625293
1.58569	-0.00626752
1.58896	-0.00628515
1.59224	-0.0063056
1.59552	-0.00632904
1.59879	-0.00635536
1.60207	-0.00638442
1.60534	-0.00641614
1.60862	-0.00645039
1.6119	-0.006487
1.61517	-0.00652593
1.61845	-0.00656709
1.62172	-0.00661032
1.625	-0.0066555
1.62828	-0.00670247
1.63155	-0.00675108
1.63483	-0.00680118
1.6381	-0.00685267
1.64138	-0.00690538
1.64466	-0.00695914
1.64793	-0.0070138
1.65121	-0.00706924
1.65448	-0.00712526
1.65776	-0.00718169
1.66104	-0.00723836
1.66431	-0.00729518
1.66759	-0.00735195
1.67086	-0.00740847
1.67414	-0.00746457
1.67741	-0.00752009
1.68069	-0.00757485
1.68397	-0.00762867
1.68724	-0.00768132
1.69052	-0.00773263
1.69379	-0.00778263
1.69707	-0.00783105
1.70035	-0.00787775
1.70362	-0.00792255
1.7069	-0.00796543
1.71017	-0.00800623
1.71345	-0.00804482
1.71673	-0.00808109
1.72	-0.00811495
1.72328	-0.00814629
1.72655	-0.00817505
1.72983	-0.00820118
1.73311	-0.00822472
1.73638	-0.00824561
1.73966	-0.00826385
1.74293	-0.00827947
1.74621	-0.00829252
1.74948	-0.00830302
1.75276	-0.0083111
1.75604	-0.00831676
1.75931	-0.00832011
1.76259	-0.0083212
1.76586	-0.00832013
1.76914	-0.00831696
1.77242	-0.00831184
1.77569	-0.00830506
1.77897	-0.00829669
1.78224	-0.00828683
1.78552	-0.00827563
1.7888	-0.0082632
1.79207	-0.00824978
1.79535	-0.0082355
1.79862	-0.00822038
1.8019	-0.00820453
1.80518	-0.00818806
1.80845	-0.00817096
1.81173	-0.00815355
1.815	-0.00813593
1.81828	-0.00811819
1.82155	-0.00810041
1.82483	-0.00808271
1.82811	-0.0080652
1.83138	-0.00804789
1.83466	-0.00803087
1.83793	-0.00801417
1.84121	-0.00799784
1.84449	-0.0079819
1.84776	-0.0079664
1.85104	-0.00795141
1.85431	-0.00793701
1.85759	-0.00792322
1.86087	-0.00791008
1.86414	-0.0078976
1.86742	-0.00788594
1.87069	-0.0078751
1.87397	-0.00786504
1.87725	-0.0078558
1.88052	-0.00784733
1.8838	-0.00783983
1.88707	-0.0078334
1.89035	-0.00782818
1.89362	-0.0078242
1.8969	-0.00782139
1.90018	-0.0078198
1.90345	-0.00781945
1.90673	-0.00782057
1.91	-0.00782309
1.91328	-0.00782706
1.91656	-0.00783248
1.91983	-0.00783953
1.92311	-0.00784816
1.92638	-0.00785839
1.92966	-0.00787017
1.93294	-0.00788372
1.93621	-0.00789899
1.93949	-0.00791595
1.94276	-0.00793458
1.94604	-0.00795486
1.94932	-0.00797682
1.95259	-0.00800038
1.95587	-0.00802543
1.95914	-0.00805191
1.96242	-0.00807972
1.96569	-0.00810877
1.96897	-0.00813905
1.97225	-0.00817045
1.97552	-0.00820286
1.9788	-0.00823614
1.98207	-0.00827022
1.98535	-0.00830491
1.98863	-0.00834005
1.9919	-0.0083755
1.99518	-0.00841099
1.99845	-0.00844645
2.00173	-0.00848179
2.00501	-0.00851687
2.00828	-0.00855154
2.01156	-0.00858575
2.01483	-0.00861922
2.01811	-0.00865181
2.02139	-0.00868335
2.02466	-0.00871389
2.02794	-0.00874326
2.03121	-0.00877133
2.03449	-0.00879802
2.03777	-0.00882317
2.04104	-0.00884681
2.04432	-0.00886897
2.04759	-0.00888961
2.05087	-0.00890869
2.05414	-0.00892623
2.05742	-0.00894226
2.0607	-0.00895689
2.06397	-0.00897016
2.06725	-0.00898216
2.07052	-0.00899302
2.0738	-0.00900282
2.07708	-0.0090117
2.08035	-0.00901984
2.08363	-0.00902748
2.0869	-0.00903478
2.09018	-0.0090419
2.09346	-0.009049
2.09673	-0.00905628
2.10001	-0.009064
2.10328	-0.00907232
2.10656	-0.00908146
2.10984	-0.0090916
2.11311	-0.00910294
2.11639	-0.00911563
2.11966	-0.00912984
2.12294	-0.00914571
2.12621	-0.0091634
2.12949	-0.00918303
2.13277	-0.00920468
2.13604	-0.0092284
2.13932	-0.0092542
2.14259	-0.00928209
2.14587	-0.00931213
2.14915	-0.00934426
2.15242	-0.00937837
2.1557	-0.00941431
2.15897	-0.00945195
2.16225	-0.00949113
2.16553	-0.00953169
2.1688	-0.0095735
2.17208	-0.00961632
2.17535	-0.00965989
2.17863	-0.00970397
2.18191	-0.00974829
2.18518	-0.00979261
2.18846	-0.00983665
2.19173	-0.00988014
2.19501	-0.00992287
2.19828	-0.00996449
2.20156	-0.0100048
2.20484	-0.0100434
2.20811	-0.0100802
2.21139	-0.0101149
2.21466	-0.0101474
2.21794	-0.0101774
2.22122	-0.0102049
2.22449	-0.0102295
2.22777	-0.0102513
2.23104	-0.0102699
2.23432	-0.0102855
2.2376	-0.0102977
2.24087	-0.0103068
2.24415	-0.0103124
2.24742	-0.0103147
2.2507	-0.0103139
2.25398	-0.0103098
2.25725	-0.0103024
2.26053	-0.0102919
2.2638	-0.0102782
2.26708	-0.0102616
2.27035	-0.0102423
2.27363	-0.0102201
2.27691	-0.0101954
2.28018	-0.0101683
2.28346	-0.0101388
2.28673	-0.0101072
2.29001	-0.0100737
2.29329	-0.0100384
2.29656	-0.0100015
2.29984	-0.00996316
2.30311	-0.00992349
2.30639	-0.00988278
2.30967	-0.00984116
2.31294	-0.0097988
2.31622	-0.00975593
2.31949	-0.00971278
2.32277	-0.00966949
2.32605	-0.00962623
2.32932	-0.00958319
2.3326	-0.00954051
2.33587	-0.00949837
2.33915	-0.00945702
2.34243	-0.00941661
2.3457	-0.00937731
2.34898	-0.00933939
2.35225	-0.00930302
2.35553	-0.00926822
2.3588	-0.00923516
2.36208	-0.00920393
2.36536	-0.00917463
2.36863	-0.00914762
2.37191	-0.00912305
2.37518	-0.00910104
2.37846	-0.00908172
2.38174	-0.00906516
2.38501	-0.00905139
2.38829	-0.00904051
2.39156	-0.00903266
2.39484	-0.00902795
2.39812	-0.00902637
2.40139	-0.00902794
2.40467	-0.00903273
2.40794	-0.00904063
2.41122	-0.00905162
2.4145	-0.00906563
2.41777	-0.00908273
2.42105	-0.00910272
2.42432	-0.00912547
2.4276	-0.0091508
2.43087	-0.00917849
2.43415	-0.00920834
2.43743	-0.0092401
2.4407	-0.00927352
2.44398	-0.00930841
2.44725	-0.00934453
2.45053	-0.00938161
2.45381	-0.00941933
2.45708	-0.00945741
2.46036	-0.00949553
2.46363	-0.00953335
2.46691	-0.00957068
2.47019	-0.00960716
2.47346	-0.00964246
2.47674	-0.00967633
2.48001	-0.00970847
2.48329	-0.00973854
2.48657	-0.00976644
2.48984	-0.00979199
2.49312	-0.009815
2.49639	-0.00983543
2.49967	-0.00985309
2.50294	-0.00986787
2.50622	-0.00987958
2.5095	-0.00988823
2.51277	-0.00989389
2.51605	-0.00989687
2.51932	-0.00989693
2.5226	-0.00989415
2.52588	-0.00988862
2.52915	-0.00988039
2.53243	-0.00986968
2.5357	-0.00985682
2.53898	-0.00984191
2.54226	-0.00982511
2.54553	-0.00980664
2.54881	-0.00978661
2.55208	-0.00976537
2.55536	-0.00974309
2.55864	-0.00971991
2.56191	-0.00969603
2.56519	-0.00967161
2.56846	-0.00964683
2.57174	-0.00962179
2.57501	-0.00959661
2.57829	-0.00957133
2.58157	-0.00954604
2.58484	-0.0095209
2.58812	-0.00949607
2.59139	-0.00947129
2.59467	-0.00944659
2.59795	-0.00942186
2.60122	-0.00939726
2.6045	-0.00937283
2.60777	-0.00934828
2.61105	-0.00932355
2.61433	-0.00929852
2.6176	-0.00927319
2.62088	-0.00924747
2.62415	-0.0092213
2.62743	-0.00919457
2.63071	-0.00916718
2.63398	-0.00913908
2.63726	-0.00911027
2.64053	-0.0090807
2.64381	-0.00905035
2.64709	-0.00901924
2.65036	-0.00898736
2.65364	-0.0089547
2.65691	-0.00892133
2.66019	-0.00888739
2.66346	-0.00885312
2.66674	-0.00881861
2.67002	-0.00878397
2.67329	-0.00874939
2.67657	-0.00871522
2.67984	-0.00868163
2.68312	-0.00864882
2.6864	-0.00861704
2.68967	-0.00858653
2.69295	-0.00855755
2.69622	-0.00853036
2.6995	-0.00850531
2.70278	-0.00848267
2.70605	-0.00846266
2.70933	-0.00844548
2.7126	-0.00843137
2.71588	-0.0084205
2.71916	-0.00841303
2.72243	-0.00840912
2.72571	-0.00840894
2.72898	-0.00841265
2.73226	-0.00842025
2.73553	-0.00843176
2.73881	-0.00844713
2.74209	-0.00846633
2.74536	-0.00848917
2.74864	-0.00851563
2.75191	-0.00854555
2.75519	-0.00857882
2.75847	-0.00861517
2.76174	-0.0086543
2.76502	-0.00869594
2.76829	-0.00873975
2.77157	-0.0087854
2.77485	-0.0088325
2.77812	-0.00888073
2.7814	-0.00892971
2.78467	-0.00897903
2.78795	-0.00902832
2.79123	-0.0090772
2.7945	-0.00912523
2.79778	-0.00917219
2.80105	-0.00921768
2.80433	-0.00926139
2.8076	-0.00930302
2.81088	-0.00934222
2.81416	-0.00937873
2.81743	-0.00941229
2.82071	-0.0094428
2.82398	-0.00947001
2.82726	-0.00949374
2.83054	-0.00951388
2.83381	-0.00953031
2.83709	-0.009543
2.84036	-0.00955189
2.84364	-0.00955706
2.84692	-0.0095586
2.85019	-0.00955666
2.85347	-0.00955115
2.85674	-0.00954219
2.86002	-0.00952992
2.8633	-0.00951449
2.86657	-0.00949604
2.86985	-0.00947473
2.87312	-0.00945092
2.8764	-0.0094248
2.87967	-0.00939663
2.88295	-0.00936663
2.88623	-0.00933508
2.8895	-0.00930221
2.89278	-0.00926829
2.89605	-0.00923357
2.89933	-0.00919829
2.90261	-0.00916275
2.90588	-0.00912717
2.90916	-0.00909179
2.91243	-0.00905685
2.91571	-0.00902259
2.91899	-0.00898921
2.92226	-0.00895694
2.92554	-0.00892596
2.92881	-0.00889656
2.93209	-0.00886893
2.93537	-0.00884324
2.93864	-0.00881963
2.94192	-0.00879822
2.94519	-0.00877915
2.94847	-0.00876262
2.95175	-0.00874861
2.95502	-0.00873714
2.9583	-0.00872826
2.96157	-0.00872194
2.96485	-0.00871814
2.96812	-0.00871708
2.9714	-0.00871852
2.97468	-0.00872237
2.97795	-0.00872852
2.98123	-0.00873684
2.9845	-0.00874714
2.98778	-0.00875923
2.99106	-0.00877287
2.99433	-0.00878781
2.99761	-0.008804
3.00088	-0.00882094
3.00416	-0.00883835
3.00744	-0.00885583
3.01071	-0.0088731
3.01399	-0.00888996
3.01726	-0.00890589
3.02054	-0.00892051
3.02382	-0.00893342
3.02709	-0.00894438
3.03037	-0.00895291
3.03364	-0.00895861
3.03692	-0.0089611
3.04019	-0.00896004
3.04347	-0.00895504
3.04675	-0.00894578
3.05002	-0.00893191
3.0533	-0.00891314
3.05657	-0.00888914
3.05985	-0.00885972
3.06313	-0.00882466
3.0664	-0.00878379
3.06968	-0.00873694
3.07295	-0.00868401
3.07623	-0.00862487
3.07951	-0.00855959
3.08278	-0.00848823
3.08606	-0.00841083
3.08933	-0.00832741
3.09261	-0.00823816
3.09589	-0.00814334
3.09916	-0.00804325
3.10244	-0.00793817
3.10571	-0.00782843
3.10899	-0.00771444
3.11226	-0.00759663
3.11554	-0.00747545
3.11882	-0.00735147
3.12209	-0.00722524
3.12537	-0.0070973
3.12864	-0.00696827
3.13192	-0.00683877
3.1352	-0.00670965
3.13847	-0.00658145
3.14175	-0.00645477
3.14502	-0.00633025
3.1483	-0.0062085
3.15158	-0.00609018
3.15485	-0.00597589
3.15813	-0.00586628
3.1614	-0.00576194
3.16468	-0.00566342
3.16796	-0.00557124
3.17123	-0.00548595
3.17451	-0.00540799
3.17778	-0.00533769
3.18106	-0.0052754
3.18433	-0.00522141
3.18761	-0.0051759
3.19089	-0.00513929
3.19416	-0.00511165
3.19744	-0.00509292
3.20071	-0.00508315
3.20399	-0.00508222
3.20727	-0.00509023
3.21054	-0.00510716
3.21382	-0.00513274
3.21709	-0.00516673
3.22037	-0.00520888
3.22365	-0.00525889
3.22692	-0.00531643
3.2302	-0.0053811
3.23347	-0.00545247
3.23675	-0.0055301
3.24003	-0.00561351
3.2433	-0.00570232
3.24658	-0.00579597
3.24985	-0.00589395
3.25313	-0.00599573
3.25641	-0.00610079
3.25968	-0.00620859
3.26296	-0.00631855
3.26623	-0.00643012
3.26951	-0.00654287
3.27278	-0.00665633
3.27606	-0.00676997
3.27934	-0.00688327
3.28261	-0.00699575
3.28589	-0.00710691
3.28916	-0.00721627
3.29244	-0.00732337
3.29572	-0.00742781
3.29899	-0.00752917
3.30227	-0.00762702
3.30554	-0.00772116
3.30882	-0.00781115
3.3121	-0.00789664
3.31537	-0.00797734
3.31865	-0.00805289
3.32192	-0.00812318
3.3252	-0.00818798
3.32848	-0.00824707
3.33175	-0.00830026
3.33503	-0.00834743
3.3383	-0.00838847
3.34158	-0.0084233
3.34485	-0.0084519
3.34813	-0.00847426
3.35141	-0.0084904
3.35468	-0.00850033
3.35796	-0.00850415
3.36123	-0.00850197
3.36451	-0.00849398
3.36779	-0.00848036
3.37106	-0.00846124
3.37434	-0.00843686
3.37761	-0.00840758
3.38089	-0.00837369
3.38417	-0.0083355
3.38744	-0.00829324
3.39072	-0.00824727
3.39399	-0.00819791
3.39727	-0.00814556
3.40055	-0.00809074
3.40382	-0.00803377
3.4071	-0.007975
3.41037	-0.0079148
3.41365	-0.00785364
3.41692	-0.00779187
3.4202	-0.00772986
3.42348	-0.00766795
3.42675	-0.00760649
3.43003	-0.00754572
3.4333	-0.00748596
3.43658	-0.00742745
3.43986	-0.0073705
3.44313	-0.00731533
3.44641	-0.00726213
3.44968	-0.0072112
3.45296	-0.00716257
3.45624	-0.00711638
3.45951	-0.00707267
3.46279	-0.00703149
3.46606	-0.00699289
3.46934	-0.00695683
3.47262	-0.00692322
3.47589	-0.00689202
3.47917	-0.00686312
3.48244	-0.00683643
3.48572	-0.00681187
3.48899	-0.00678929
3.49227	-0.00676855
3.49555	-0.00674937
3.49882	-0.00673157
3.5021	-0.00671493
3.50537	-0.00669912
3.50865	-0.00668404
3.51193	-0.00666966
3.5152	-0.00665573
3.51848	-0.00664195
3.52175	-0.00662811
3.52503	-0.00661399
3.52831	-0.00659941
3.53158	-0.00658416
3.53486	-0.00656798
3.53813	-0.0065509
3.54141	-0.00653281
3.54469	-0.0065136
3.54796	-0.00649318
3.55124	-0.00647147
3.55451	-0.00644846
3.55779	-0.00642411
3.56107	-0.00639842
3.56434	-0.00637151
3.56762	-0.00634328
3.57089	-0.00631382
3.57417	-0.00628315
3.57744	-0.00625134
3.58072	-0.00621846
3.584	-0.00618461
3.58727	-0.00614992
3.59055	-0.00611439
3.59382	-0.0060783
3.5971	-0.00604187
3.60038	-0.00600519
3.60365	-0.00596835
3.60693	-0.0059315
3.6102	-0.00589477
3.61348	-0.0058583
3.61676	-0.00582228
3.62003	-0.00578693
3.62331	-0.00575231
3.62658	-0.00571855
3.62986	-0.00568578
3.63314	-0.00565411
3.63641	-0.00562361
3.63969	-0.00559439
3.64296	-0.00556661
3.64624	-0.00554048
3.64951	-0.00551603
3.65279	-0.00549333
3.65607	-0.00547244
3.65934	-0.00545341
3.66262	-0.00543632
3.66589	-0.00542118
3.66917	-0.005408
3.67245	-0.00539688
3.67572	-0.00538778
3.679	-0.00538064
3.68227	-0.00537544
3.68555	-0.00537216
3.68883	-0.00537074
3.6921	-0.00537114
3.69538	-0.00537325
3.69865	-0.005377
3.70193	-0.00538232
3.70521	-0.00538915
3.70848	-0.00539748
3.71176	-0.00540727
3.71503	-0.00541822
3.71831	-0.00543023
3.72158	-0.00544315
3.72486	-0.00545694
3.72814	-0.00547144
3.73141	-0.00548653
3.73469	-0.0055021
3.73796	-0.00551795
3.74124	-0.00553406
3.74452	-0.00555031
3.74779	-0.00556659
3.75107	-0.0055828
3.75434	-0.00559885
3.75762	-0.00561465
3.7609	-0.00563023
3.76417	-0.00564541
3.76745	-0.00566011
3.77072	-0.00567428
3.774	-0.00568775
3.77728	-0.00570066
3.78055	-0.00571298
3.78383	-0.00572466
3.7871	-0.00573567
3.79038	-0.00574593
3.79365	-0.00575543
3.79693	-0.00576419
3.80021	-0.00577219
3.80348	-0.00577943
3.80676	-0.0057859
3.81003	-0.00579159
3.81331	-0.00579648
3.81659	-0.00580054
3.81986	-0.00580366
3.82314	-0.00580605
3.82641	-0.00580767
3.82969	-0.00580846
3.83297	-0.0058084
3.83624	-0.00580747
3.83952	-0.00580564
3.84279	-0.00580289
3.84607	-0.00579918
3.84935	-0.00579447
3.85262	-0.00578872
3.8559	-0.00578193
3.85917	-0.00577415
3.86245	-0.00576529
3.86573	-0.0057552
3.869	-0.00574384
3.87228	-0.00573111
3.87555	-0.00571703
3.87883	-0.00570162
3.8821	-0.00568487
3.88538	-0.00566673
3.88866	-0.0056471
3.89193	-0.0056259
3.89521	-0.0056031
3.89848	-0.00557861
3.90176	-0.00555246
3.90504	-0.00552461
3.90831	-0.005495
3.91159	-0.00546378
3.91486	-0.00543086
3.91814	-0.00539624
3.92142	-0.00535988
3.92469	-0.00532181
3.92797	-0.00528202
3.93124	-0.00524054
3.93452	-0.00519749
3.9378	-0.00515304
3.94107	-0.00510718
3.94435	-0.00506
3.94762	-0.00501157
3.9509	-0.00496201
3.95417	-0.0049115
3.95745	-0.00486013
3.96073	-0.00480805
3.964	-0.00475538
3.96728	-0.00470227
3.97055	-0.00464887
3.97383	-0.0045954
3.97711	-0.00454201
3.98038	-0.00448889
3.98366	-0.00443618
3.98693	-0.00438404
3.99021	-0.00433264
3.99349	-0.00428215
3.99676	-0.00423265
4.00004	-0.00418441
4.00331	-0.00413756
4.00659	-0.00409222
4.00987	-0.00404851
4.01314	-0.00400658
4.01642	-0.00396651
4.01969	-0.00392834
4.02297	-0.00389213
4.02624	-0.00385792
4.02952	-0.00382578
4.0328	-0.0037957
4.03607	-0.0037677
4.03935	-0.0037417
4.04262	-0.0037177
4.0459	-0.0036957
4.04918	-0.00367571
4.05245	-0.00365765
4.05573	-0.0036414
4.059	-0.00362688
4.06228	-0.00361399
4.06556	-0.00360262
4.06883	-0.00359267
4.07211	-0.00358408
4.07538	-0.00357671
4.07866	-0.00357044
4.08194	-0.00356517
4.08521	-0.00356087
4.08849	-0.00355741
4.09176	-0.0035547
4.09504	-0.00355273
4.09831	-0.00355134
4.10159	-0.00355043
4.10487	-0.00354991
4.10814	-0.0035497
4.11142	-0.00354973
4.11469	-0.00354988
4.11797	-0.0035502
4.12125	-0.00355068
4.12452	-0.00355126
4.1278	-0.00355184
4.13107	-0.00355239
4.13435	-0.00355292
4.13763	-0.00355341
4.1409	-0.00355383
4.14418	-0.00355424
4.14745	-0.00355475
4.15073	-0.00355533
4.15401	-0.00355587
4.15728	-0.0035564
4.16056	-0.00355686
4.16383	-0.00355738
4.16711	-0.00355809
4.17039	-0.00355901
4.17366	-0.00356013
4.17694	-0.00356146
4.18021	-0.00356303
4.18349	-0.00356485
4.18676	-0.00356698
4.19004	-0.00356946
4.19332	-0.00357233
4.19659	-0.00357556
4.19987	-0.00357926
4.20314	-0.00358345
4.20642	-0.00358814
4.2097	-0.00359337
4.21297	-0.00359904
4.21625	-0.00360533
4.21952	-0.00361234
4.2228	-0.0036199
4.22608	-0.00362801
4.22935	-0.00363664
4.23263	-0.00364582
4.2359	-0.00365551
4.23918	-0.00366574
4.24246	-0.00367642
4.24573	-0.00368746
4.24901	-0.00369882
4.25228	-0.00371045
4.25556	-0.0037223
4.25883	-0.00373429
4.26211	-0.00374652
4.26539	-0.00375887
4.26866	-0.0037713
4.27194	-0.00378377
4.27521	-0.00379637
4.27849	-0.00380896
4.28177	-0.00382153
4.28504	-0.00383406
4.28832	-0.0038465
4.29159	-0.00385886
4.29487	-0.00387127
4.29815	-0.00388392
4.30142	-0.00389659
4.3047	-0.00390931
4.30797	-0.00392206
4.31125	-0.00393501
4.31453	-0.00394811
4.3178	-0.00396137
4.32108	-0.00397476
4.32435	-0.00398831
4.32763	-0.00400206
4.3309	-0.00401606
4.33418	-0.00403025
4.33746	-0.00404462
4.34073	-0.00405912
4.34401	-0.00407368
4.34728	-0.00408829
4.35056	-0.00410286
4.35384	-0.00411731
4.35711	-0.00413149
4.36039	-0.00414532
4.36366	-0.00415867
4.36694	-0.00417142
4.37022	-0.00418341
4.37349	-0.00419446
4.37677	-0.00420435
4.38004	-0.00421291
4.38332	-0.00421995
4.3866	-0.00422546
4.38987	-0.00422922
4.39315	-0.00423101
4.39642	-0.00423064
4.3997	-0.00422811
4.40297	-0.00422311
4.40625	-0.00421551
4.40953	-0.00420515
4.4128	-0.00419205
4.41608	-0.00417613
4.41935	-0.00415727
4.42263	-0.00413542
4.42591	-0.00411053
4.42918	-0.00408277
4.43246	-0.00405231
4.43573	-0.00401893
4.43901	-0.00398271
4.44229	-0.0039437
4.44556	-0.00390207
4.44884	-0.00385799
4.45211	-0.00381159
4.45539	-0.003763
4.45867	-0.00371247
4.46194	-0.00366015
4.46522	-0.00360623
4.46849	-0.00355088
4.47177	-0.0034943
4.47505	-0.00343676
4.47832	-0.00337849
4.4816	-0.00331959
4.48487	-0.00326027
4.48815	-0.00320061
4.49142	-0.00314084
4.4947	-0.00308122
4.49798	-0.00302198
4.50125	-0.0029633
4.50453	-0.00290526
4.5078	-0.00284802
4.51108	-0.00279171
4.51436	-0.00273648
4.51763	-0.00268237
4.52091	-0.00262966
4.52418	-0.00257844
4.52746	-0.00252881
4.53074	-0.00248085
4.53401	-0.00243463
4.53729	-0.00239027
4.54056	-0.00234782
4.54384	-0.0023073
4.54712	-0.00226878
4.55039	-0.00223226
4.55367	-0.00219786
4.55694	-0.00216562
4.56022	-0.00213557
4.56349	-0.00210779
4.56677	-0.00208228
4.57005	-0.002059
4.57332	-0.00203797
4.5766	-0.00201915
4.57987	-0.00200264
4.58315	-0.00198841
4.58643	-0.00197646
4.5897	-0.00196677
4.59298	-0.00195929
4.59625	-0.001954
4.59953	-0.00195091
4.60281	-0.00194994
4.60608	-0.00195102
4.60936	-0.00195404
4.61263	-0.00195895
4.61591	-0.00196576
4.61919	-0.00197431
4.62246	-0.00198447
4.62574	-0.00199612
4.62901	-0.00200911
4.63229	-0.00202332
4.63556	-0.00203859
4.63884	-0.00205481
4.64212	-0.00207196
4.64539	-0.00208971
4.64867	-0.00210788
4.65194	-0.00212626
4.65522	-0.00214468
4.6585	-0.00216295
4.66177	-0.00218086
4.66505	-0.00219812
4.66832	-0.00221465
4.6716	-0.00223022
4.67488	-0.00224457
4.67815	-0.0022576
4.68143	-0.00226911
4.6847	-0.0022789
4.68798	-0.00228681
4.69126	-0.00229264
4.69453	-0.00229623
4.69781	-0.00229741
4.70108	-0.00229604
4.70436	-0.00229211
4.70763	-0.00228547
4.71091	-0.00227598
4.71419	-0.00226355
4.71746	-0.00224816
4.72074	-0.00222976
4.72401	-0.00220833
4.72729	-0.00218388
4.73057	-0.00215658
4.73384	-0.00212644
4.73712	-0.00209352
4.74039	-0.00205793
4.74367	-0.00201975
4.74695	-0.0019791
4.75022	-0.00193616
4.7535	-0.00189109
4.75677	-0.00184397
4.76005	-0.00179495
4.76333	-0.00174418
4.7666	-0.00169183
4.76988	-0.00163801
4.77315	-0.00158303
4.77643	-0.00152699
4.77971	-0.00146999
4.78298	-0.00141214
4.78626	-0.00135358
4.78953	-0.0012944
4.79281	-0.00123472
4.79608	-0.00117457
4.79936	-0.00111403
4.80264	-0.00105299
4.80591	-0.000991765
4.80919	-0.000930346
4.81246	-0.000868745
4.81574	-0.000807002
4.81902	-0.000745082
4.82229	-0.000682967
4.82557	-0.000620593
4.82884	-0.000557933
4.83212	-0.000494944
4.8354	-0.000431596
4.83867	-0.000367848
4.84195	-0.000303703
4.84522	-0.000239129
4.8485	-0.000174106
4.85178	-0.000108607
4.85505	-4.26709e-05
4.85833	2.37183e-05
4.8616	9.05413e-05
4.86488	0.000157645
4.86815	0.000225104
4.87143	0.000292861
4.87471	0.000360864
4.87798	0.000429028
4.88126	0.000497289
4.88453	0.000565546
4.88781	0.000633675
4.89109	0.000701608
4.89436	0.000769089
4.89764	0.000835971
4.90091	0.000902142
4.90419	0.000967259
4.90747	0.00103118
4.91074	0.00109384
4.91402	0.00115511
4.91729	0.00121481
4.92057	0.00127283
4.92385	0.00132892
4.92712	0.00138294
4.9304	0.00143474
4.93367	0.00148418
4.93695	0.00153108
4.94022	0.00157529
4.9435	0.00161647
4.94678	0.00165463
4.95005	0.00168965
4.95333	0.00172144
4.9566	0.00174994
4.95988	0.00177504
4.96316	0.00179662
4.96643	0.00181464
4.96971	0.0018291
4.97298	0.00183996
4.97626	0.00184734
4.97954	0.0018511
4.98281	0.00185125
4.98609	0.0018479
4.98936	0.00184116
4.99264	0.00183115
4.99592	0.00181786
4.99919	0.00180144
5.00247	0.00178209
5.00574	0.00176
5.00902	0.00173536
5.01229	0.00170838
5.01557	0.00167932
5.01885	0.00164848
5.02212	0.00161611
5.0254	0.00158247
5.02867	0.0015477
5.03195	0.00151221
5.03523	0.00147637
5.0385	0.00144046
5.04178	0.00140479
5.04505	0.00136964
5.04833	0.00133529
5.05161	0.00130207
5.05488	0.00127028
5.05816	0.00124018
5.06143	0.00121205
5.06471	0.00118616
5.06799	0.00116271
5.07126	0.00114191
5.07454	0.00112397
5.07781	0.00110893
5.08109	0.00109706
5.08437	0.00108853
5.08764	0.00108345
5.09092	0.00108192
5.09419	0.001084
5.09747	0.00108972
5.10074	0.00109913
5.10402	0.00111227
5.1073	0.00112909
5.11057	0.00114953
5.11385	0.00117358
5.11712	0.00120108
5.1204	0.00123193
5.12368	0.0012662
5.12695	0.00130378
5.13023	0.00134459
5.1335	0.00138864
5.13678	0.00143556
5.14006	0.00148507
5.14333	0.00153714
5.14661	0.00159169
5.14988	0.00164862
5.15316	0.00170778
5.15644	0.00176902
5.15971	0.00183218
5.16299	0.00189706
5.16626	0.00196356
5.16954	0.00203154
5.17281	0.00210086
5.17609	0.0021714
5.17937	0.00224303
5.18264	0.00231564
5.18592	0.00238912
5.18919	0.00246316
5.19247	0.00253775
5.19575	0.00261277
5.19902	0.00268812
5.2023	0.00276363
5.20557	0.00283925
5.20885	0.00291493
5.21213	0.00299055
5.2154	0.00306605
5.21868	0.00314133
5.22195	0.00321632
5.22523	0.00329085
5.22851	0.00336487
5.23178	0.00343829
5.23506	0.00351111
5.23833	0.00358306
5.24161	0.00365411
5.24488	0.00372419
5.24816	0.00379325
5.25144	0.00386119
5.25471	0.00392796
5.25799	0.00399367
5.26126	0.00405795
5.26454	0.00412058
5.26782	0.00418167
5.27109	0.00424121
5.27437	0.00429914
5.27764	0.00435538
5.28092	0.00440991
5.2842	0.0044627
5.28747	0.00451375
5.29075	0.00456306
5.29402	0.00461064
5.2973	0.00465643
5.30058	0.00470024
5.30385	0.00474236
5.30713	0.00478286
5.3104	0.00482181
5.31368	0.00485931
5.31695	0.00489558
5.32023	0.00493065
5.32351	0.00496457
5.32678	0.00499747
5.33006	0.00502948
5.33333	0.00506081
5.33661	0.00509157
5.33989	0.00512191
5.34316	0.00515201
5.34644	0.00518193
5.34971	0.00521193
5.35299	0.00524223
5.35627	0.00527301
5.35954	0.00530446
5.36282	0.00533655
5.36609	0.00536949
5.36937	0.00540346
5.37265	0.00543864
5.37592	0.00547513
5.3792	0.0055129
5.38247	0.00555204
5.38575	0.0055926
5.38902	0.00563467
5.3923	0.00567808
5.39558	0.0057228
5.39885	0.00576892
5.40213	0.00581639
5.4054	0.00586519
5.40868	0.00591523
5.41196	0.00596646
5.41523	0.00601867
5.41851	0.00607175
5.42178	0.00612565
5.42506	0.00618037
5.42834	0.00623578
5.43161	0.00629184
5.43489	0.00634838
5.43816	0.00640525
5.44144	0.00646231
5.44472	0.00651943
5.44799	0.00657659
5.45127	0.0066337
5.45454	0.00669069
5.45782	0.00674753
5.4611	0.00680418
5.46437	0.00686065
5.46765	0.00691693
5.47092	0.00697304
5.4742	0.00702875
5.47747	0.00708417
5.48075	0.00713931
5.48403	0.00719416
5.4873	0.00724878
5.49058	0.00730309
5.49385	0.00735706
5.49713	0.00741069
5.50041	0.00746406
5.50368	0.00751716
5.50696	0.00757002
5.51023	0.00762258
5.51351	0.00767482
5.51679	0.00772666
5.52006	0.0077781
5.52334	0.00782911
5.52661	0.00787966
5.52989	0.00792976
5.53317	0.00797919
5.53644	0.00802792
5.53972	0.00807588
5.54299	0.008123
5.54627	0.00816917
5.54954	0.00821435
5.55282	0.00825845
5.5561	0.00830158
5.55937	0.00834346
5.56265	0.00838384
5.56592	0.00842282
5.5692	0.00846034
5.57248	0.00849627
5.57575	0.00853061
5.57903	0.00856336
5.5823	0.0085945
5.58558	0.00862406
5.58886	0.00865203
5.59213	0.00867836
5.59541	0.00870314
5.59868	0.0087264
5.60196	0.00874823
5.60524	0.00876856
5.60851	0.0087875
5.61179	0.0088052
5.61506	0.00882176
5.61834	0.00883728
5.62161	0.00885192
5.62489	0.00886583
5.62817	0.00887911
5.63144	0.00889195
5.63472	0.00890453
5.63799	0.00891709
5.64127	0.00892983
5.64455	0.00894285
5.64782	0.00895639
5.6511	0.00897067
5.65437	0.00898589
5.65765	0.00900216
5.66093	0.00901974
5.6642	0.00903883
5.66748	0.00905961
5.67075	0.00908222
5.67403	0.00910687
5.67731	0.00913364
5.68058	0.00916256
5.68386	0.00919374
5.68713	0.00922725
5.69041	0.00926299
5.69368	0.00930103
5.69696	0.00934145
5.70024	0.00938424
5.70351	0.00942933
5.70679	0.00947668
5.71006	0.00952614
5.71334	0.00957744
5.71662	0.00963044
5.71989	0.009685
5.72317	0.00974087
5.72644	0.00979782
5.72972	0.00985559
5.733	0.00991373
5.73627	0.00997204
5.73955	0.0100302
5.74282	0.010088
5.7461	0.010145
5.74938	0.0102008
5.75265	0.0102552
5.75593	0.0103078
5.7592	0.0103584
5.76248	0.0104065
5.76576	0.0104519
5.76903	0.0104946
5.77231	0.0105341
5.77558	0.0105701
5.77886	0.0106024
5.78213	0.0106309
5.78541	0.0106555
5.78869	0.0106763
5.79196	0.0106931
5.79524	0.0107061
5.79851	0.0107154
5.80179	0.0107209
5.80507	0.0107228
5.80834	0.0107213
5.81162	0.0107166
5.81489	0.010709
5.81817	0.0106988
5.82145	0.0106864
5.82472	0.0106721
5.828	0.0106563
5.83127	0.0106395
5.83455	0.010622
5.83783	0.0106044
5.8411	0.010587
5.84438	0.0105704
5.84765	0.0105549
5.85093	0.0105412
5.8542	0.0105296
5.85748	0.0105207
5.86076	0.0105148
5.86403	0.0105122
5.86731	0.0105134
5.87058	0.0105188
5.87386	0.0105285
5.87714	0.010543
5.88041	0.0105624
5.88369	0.010587
5.88696	0.0106168
5.89024	0.010652
5.89352	0.0106927
5.89679	0.0107386
5.90007	0.0107898
5.90334	0.0108463
5.90662	0.0109079
5.9099	0.0109744
5.91317	0.0110455
5.91645	0.011121
5.91972	0.0112004
5.923	0.0112836
5.92627	0.0113701
5.92955	0.0114595
5.93283	0.0115515
5.9361	0.0116454
5.93938	0.0117407
5.94265	0.0118368
5.94593	0.0119333
5.94921	0.0120296
5.95248	0.0121252
5.95576	0.0122196
5.95903	0.0123122
5.96231	0.0124026
5.96559	0.0124903
5.96886	0.0125751
5.97214	0.012656
5.97541	0.012733
5.97869	0.0128055
5.98197	0.0128732
5.98524	0.0129359
5.98852	0.0129932
5.99179	0.013045
5.99507	0.0130908
5.99834	0.0131307
6.00162	0.0131646
6.0049	0.0131922
6.00817	0.0132138
6.01145	0.0132294
6.01472	0.0132393
6.018	0.0132435
6.02128	0.0132423
6.02455	0.0132359
6.02783	0.0132244
6.0311	0.0132082
6.03438	0.0131878
6.03766	0.0131635
6.04093	0.0131356
6.04421	0.0131049
6.04748	0.0130716
6.05076	0.013036
6.05404	0.0129987
6.05731	0.0129602
6.06059	0.0129211
6.06386	0.0128819
6.06714	0.0128429
6.07042	0.0128045
6.07369	0.0127672
6.07697	0.0127314
6.08024	0.0126976
6.08352	0.012666
6.08679	0.012637
6.09007	0.0126109
6.09335	0.0125877
6.09662	0.0125678
6.0999	0.0125514
6.10317	0.0125384
6.10645	0.012529
6.10973	0.0125233
6.113	0.0125211
6.11628	0.0125225
6.11955	0.0125275
6.12283	0.012536
6.12611	0.0125478
6.12938	0.0125628
6.13266	0.0125809
6.13593	0.0126018
6.13921	0.0126254
6.14249	0.0126514
6.14576	0.0126795
6.14904	0.0127096
6.15231	0.0127415
6.15559	0.012775
6.15886	0.0128098
6.16214	0.0128459
6.16542	0.012883
6.16869	0.0129211
6.17197	0.0129599
6.17524	0.0129993
6.17852	0.0130391
6.1818	0.0130794
6.18507	0.01312
6.18835	0.0131609
6.19162	0.0132019
6.1949	0.0132432
6.19818	0.0132848
6.20145	0.0133266
6.20473	0.0133686
6.208	0.0134109
6.21128	0.0134534
6.21456	0.0134963
6.21783	0.0135396
6.22111	0.0135834
6.22438	0.0136278
6.22766	0.0136727
6.23093	0.0137182
6.23421	0.0137642
6.23749	0.0138108
6.24076	0.013858
6.24404	0.0139056
6.24731	0.0139538
6.25059	0.0140024
6.25387	0.0140515
6.25714	0.0141009
6.26042	0.0141506
6.26369	0.0142004
6.26697	0.0142504
6.27025	0.0143002
6.27352	0.0143498
6.2768	0.0143991
6.28007	0.0144479
6.28335	0.0144962
6.28663	0.0145437
6.2899	0.0145905
6.29318	0.0146362
6.29645	0.0146807
6.29973	0.0147238
6.303	0.0147656
6.30628	0.0148056
6.30956	0.0148439
6.31283	0.0148803
6.31611	0.0149147
6.31938	0.0149471
6.32266	0.0149772
6.32594	0.0150051
6.32921	0.0150307
6.33249	0.015054
6.33576	0.0150748
6.33904	0.0150931
6.34232	0.015109
6.34559	0.0151222
6.34887	0.0151329
6.35214	0.015141
6.35542	0.0151464
6.3587	0.0151492
6.36197	0.0151494
6.36525	0.0151469
6.36852	0.0151419
6.3718	0.0151342
6.37508	0.0151239
6.37835	0.0151109
6.38163	0.0150955
6.3849	0.0150775
6.38818	0.015057
6.39145	0.0150339
6.39473	0.0150083
6.39801	0.0149802
6.40128	0.0149497
6.40456	0.0149166
6.40783	0.0148812
6.41111	0.0148434
6.41439	0.0148032
6.41766	0.0147607
6.42094	0.014716
6.42421	0.0146689
6.42749	0.0146195
6.43077	0.014568
6.43404	0.0145143
6.43732	0.0144586
6.44059	0.014401
6.44387	0.0143415
6.44715	0.0142804
6.45042	0.0142178
6.4537	0.0141537
6.45697	0.0140884
6.46025	0.014022
6.46352	0.0139545
6.4668	0.0138863
6.47008	0.0138175
6.47335	0.0137484
6.47663	0.0136792
6.4799	0.0136101
6.48318	0.0135414
6.48646	0.0134732
6.48973	0.0134059
6.49301	0.0133396
6.49628	0.0132746
6.49956	0.0132112
6.50284	0.0131498
6.50611	0.0130904
6.50939	0.0130332
6.51266	0.0129784
6.51594	0.0129263
6.51922	0.0128772
6.52249	0.0128312
6.52577	0.0127886
6.52904	0.0127494
6.53232	0.0127138
6.53559	0.0126819
6.53887	0.0126538
6.54215	0.0126297
[truncated: 6,549 more rows]

## Sheet: Fig6a_S464RK109E+Hsp10+ATP+BeF3
SEC MALS profile of S464R/K109E Hsp60+Hsp10+ATP+BeF3
Volume (ml)	rayleigh ratio	Volume (ml)	molar mass (peak 1)	Volume (ml)	molar mass (peak 2)
0	0.0315544	13.3297	487198	16.0978	89540.2
0.00327591	0.0305011	13.333	486642	16.1011	89328.6
0.00655183	0.0294477	13.3362	486111	16.1044	89121.2
0.00982774	0.028397	13.3395	485561	16.1077	88910.1
0.0131037	0.0273513	13.3428	485116	16.1109	88701
0.0163796	0.0263131	13.3461	484631	16.1142	88502.8
0.0196555	0.025285	13.3493	484088	16.1175	88296.7
0.0229314	0.0242691	13.3526	483444	16.1208	88097.4
0.0262073	0.0232679	13.3559	482980	16.124	87913.8
0.0294832	0.0222832	13.3592	482573	16.1273	87728.7
0.0327591	0.0213173	13.3624	482032	16.1306	87558.6
0.036035	0.0203719	13.3657	481387	16.1339	87393.5
0.039311	0.0194487	13.369	480929	16.1371	87242.3
0.0425869	0.0185494	13.3723	480498	16.1404	87102.9
0.0458628	0.0176753	13.3756	480059	16.1437	86970.4
0.0491387	0.0168276	13.3788	479710	16.147	86854.8
0.0524146	0.0160076	13.3821	479341	16.1503	86757.2
0.0556905	0.015216	13.3854	478927	16.1535	86667.5
0.0589664	0.0144536	13.3887	478510	16.1568	86598.5
0.0622423	0.013721	13.3919	477987	16.1601	86538.4
0.0655183	0.0130186	13.3952	477637	16.1634	86497.4
0.0687942	0.0123466	13.3985	477387	16.1666	86475.3
0.0720701	0.0117052	13.4018	476915	16.1699	86466.8
0.075346	0.0110943	13.405	476398	16.1732	86476
0.0786219	0.0105138	13.4083	475818	16.1765	86501
0.0818978	0.0099633	13.4116	475495	16.1797	86543.6
0.0851737	0.00944243	13.4149	475232	16.183	86595.2
0.0884497	0.00895064	13.4181	474961	16.1863	86662.2
0.0917256	0.00848731	13.4214	474603	16.1896	86743
0.0950015	0.00805173	13.4247	474212	16.1928	86836.4
0.0982774	0.0076431	13.428	473923	16.1961	86946.6
0.101553	0.00726057	13.4312	473621	16.1994	87068.7
0.104829	0.0069032	13.4345	473279	16.2027	87198.7
0.108105	0.00657005	13.4378	473000	16.2059	87336.9
0.111381	0.00626011	13.4411	472679	16.2092	87478.5
0.114657	0.00597236	13.4443	472385	16.2125	87629.3
0.117933	0.00570573	13.4476	472095	16.2158	87775.9
0.121209	0.00545918	13.4509	471868	16.219	87930.2
0.124485	0.00523163	13.4542	471514	16.2223	88082.7
0.127761	0.00502203	13.4575	471279	16.2256	88231.7
0.131037	0.00482933	13.4607	471168	16.2289	88376.5
0.134312	0.00465247	13.464	470937	16.2321	88516.7
0.137588	0.00449045	13.4673	470689	16.2354	88644.8
0.140864	0.00434227	13.4706	470524	16.2387	88759.2
0.14414	0.00420695	13.4738	470373	16.242	88863.3
0.147416	0.00408357	13.4771	470140	16.2453	88952
0.150692	0.00397122	13.4804	469893	16.2485	89021
0.153968	0.00386902	13.4837	469664	16.2518	89076.7
0.157244	0.00377616	13.4869	469428	16.2551	89114.2
0.16052	0.00369182	13.4902	469251	16.2584	89129.8
0.163796	0.00361527	13.4935	469061	16.2616	89116.1
0.167072	0.00354579	13.4968	468799	16.2649	89078.2
0.170347	0.0034827	13.5	468629	16.2682	89020.2
0.173623	0.00342537	13.5033	468374	16.2715	88941.9
0.176899	0.00337321	13.5066	468248	16.2747	88842
0.180175	0.00332567	13.5099	467983	16.278	88716.9
0.183451	0.00328223	13.5131	467653	16.2813	88571.1
0.186727	0.00324242	13.5164	467444	16.2846	88403.8
0.190003	0.0032058	13.5197	467292	16.2878	88214.1
0.193279	0.00317196	13.523	467184	16.2911	88003
0.196555	0.00314054	13.5262	466974	16.2944	87774.3
0.199831	0.00311121	13.5295	466737	16.2977	87533.4
0.203107	0.00308367	13.5328	466535	16.3009	87282.4
0.206383	0.00305765	13.5361	466325	16.3042	87022.2
0.209658	0.00303291	13.5393	466173	16.3075	86750.9
0.212934	0.00300924	13.5426	465947	16.3108	86469.6
0.21621	0.00298646	13.5459	465735	16.314	86188.8
0.219486	0.00296442	13.5492	465526	16.3173	85908.7
0.222762	0.00294299	13.5525	465373	16.3206	85625.5
0.226038	0.00292206	13.5557	465161	16.3239	85344.6
0.229314	0.00290154	13.559	464938	16.3272	85068.1
0.23259	0.00288137	13.5623	464822	16.3304	84798.5
0.235866	0.00286151	13.5656	464642	16.3337	84535.5
0.239142	0.00284192	13.5688	464492	16.337	84281
0.242418	0.00282259	13.5721	464332	16.3403	84037.5
0.245693	0.00280352	13.5754	464150	16.3435	83806.2
0.248969	0.00278473	13.5787	464001	16.3468	83588.5
0.252245	0.00276625	13.5819	463864	16.3501	83383.9
0.255521	0.00274809	13.5852	463703	16.3534	83190.6
0.258797	0.00273032	13.5885	463552	16.3566	83011
0.262073	0.00271298	13.5918	463390	16.3599	82847.8
0.265349	0.00269613	13.595	463274	16.3632	82702.8
0.268625	0.00267983	13.5983	463123	16.3665	82564.6
0.271901	0.00266413	13.6016	463074	16.3697	82440.2
0.275177	0.0026491	13.6049	462938	16.373	82333.7
0.278453	0.00263482	13.6081	462790	16.3763	82239.1
0.281729	0.00262133	13.6114	462667	16.3796	82154.7
0.285004	0.0026087	13.6147	462531	16.3828	82081.3
0.28828	0.00259699	13.618	462450	16.3861	82017.1
0.291556	0.00258625	13.6212	462330	16.3894	81960.9
0.294832	0.00257749	13.6245	462244	16.3927	81912.3
0.298108	0.0025697	13.6278	462211	16.3959	81871.7
0.301384	0.00256288	13.6311	462163	16.3992	81839.1
0.30466	0.00255706	13.6344	462082	16.4025	81810.1
0.307936	0.00255231	13.6376	461980	16.4058	81783.7
0.311212	0.00254866	13.6409	461901	16.409	81758.7
0.314488	0.00254613	13.6442	461825	16.4123	81733.7
0.317764	0.00254469	13.6475	461741	16.4156	81708.8
0.321039	0.00254432	13.6507	461725	16.4189	81684
0.324315	0.00254496	13.654	461656	16.4222	81655.7
0.327591	0.00254663	13.6573	461650	16.4254	81629.2
0.330867	0.00254928	13.6606	461578	16.4287	81600.7
0.334143	0.00255289	13.6638	461493	16.432	81566
0.337419	0.00255735	13.6671	461437	16.4353	81525.2
0.340695	0.0025626	13.6704	461402	16.4385	81478.8
0.343971	0.00256856	13.6737	461364	16.4418	81426.6
0.347247	0.00257515	13.6769	461323	16.4451	81368.6
0.350523	0.00258229	13.6802	461291	16.4484	81305.3
0.353799	0.00258986	13.6835	461270	16.4516	81236.5
0.357075	0.00259779	13.6868	461245	16.4549	81163.5
0.36035	0.00260589	13.69	461215	16.4582	81084.1
0.363626	0.00261412	13.6933	461170	16.4615	80994.3
0.366902	0.00262236	13.6966	461100	16.4647	80902
0.370178	0.00263052	13.6999	461079	16.468	80808.2
0.373454	0.00263842	13.7031	461058	16.4713	80711.2
0.37673	0.00264595	13.7064	461054	16.4746	80610.8
0.380006	0.002653	13.7097	461034	16.4778	80508.6
0.383282	0.00265945	13.713	460980	16.4811	80403.4
0.386558	0.00266516	13.7162	460941	16.4844	80296.4
0.389834	0.00266998	13.7195	460915	16.4877	80191.6
0.39311	0.00267388	13.7228	460894	16.4909	80088.5
0.396385	0.00267679	13.7261	460865	16.4942	79984
0.399661	0.00267862	13.7294	460846	16.4975	79880
0.402937	0.00267933	13.7326	460836	16.5008	79784.5
0.406213	0.00267878	13.7359	460791	16.5041	79696
0.409489	0.00267692	13.7392	460739	16.5073	79607
0.412765	0.00267374	13.7425	460714	16.5106	79523.7
0.416041	0.00266919	13.7457	460676	16.5139	79451.8
0.419317	0.00266327	13.749	460637	16.5172	79386.1
0.422593	0.00265597	13.7523	460597	16.5204	79322.7
0.425869	0.0026473	13.7556	460573	16.5237	79266.4
0.429145	0.00263724	13.7588	460540	16.527	79219
0.432421	0.00262583	13.7621	460533	16.5303	79181.1
0.435696	0.00261312	13.7654	460512	16.5335	79152.2
0.438972	0.00259913	13.7687	460480	16.5368	79132
0.442248	0.00258393	13.7719	460417	16.5401	79121.1
0.445524	0.00256761	13.7752	460356	16.5434	79121.1
0.4488	0.00255023	13.7785	460311	16.5466	79132.9
0.452076	0.00253187	13.7818	460265	16.5499	79155.5
0.455352	0.00251257	13.785	460223	16.5532	79187.3
0.458628	0.00249248	13.7883	460171	16.5565	79224.8
0.461904	0.00247172	13.7916	460130	16.5597	79275.7
0.46518	0.00245041	13.7949	460082	16.563	79340.9
0.468456	0.00242863	13.7981	460037	16.5663	79412.7
0.471731	0.00240653	13.8014	460014	16.5696	79497.9
0.475007	0.00238421	13.8047	459958	16.5728	79593.7
0.478283	0.00236177	13.808	459892	16.5761	79701.8
0.481559	0.0023393	13.8112	459866	16.5794	79822
0.484835	0.00231692	13.8145	459834	16.5827	79950.7
0.488111	0.00229473	13.8178	459764	16.5859	80090.1
0.491387	0.00227283	13.8211	459717	16.5892	80242
0.494663	0.0022513	13.8244	459678	16.5925	80404.5
0.497939	0.00223022	13.8276	459636	16.5958	80577.8
0.501215	0.0022097	13.8309	459600	16.5991	80762.9
0.504491	0.00218982	13.8342	459533	16.6023	80959.7
0.507767	0.00217065	13.8375	459476	16.6056	81165.3
0.511042	0.00215225	13.8407	459430	16.6089	81378.2
0.514318	0.00213468	13.844	459359	16.6122	81600.8
0.517594	0.00211802	13.8473	459326	16.6154	81833.7
0.52087	0.00210225	13.8506	459325	16.6187	82076.6
0.524146	0.0020874	13.8538	459284	16.622	82329.3
0.527422	0.0020735	13.8571	459249	16.6253	82587.8
0.530698	0.00206058	13.8604	459223	16.6285	82853.9
0.533974	0.00204865	13.8637	459137	16.6318	83130.1
0.53725	0.00203773	13.8669	459100	16.6351	83413
0.540526	0.00202783	13.8702	459069	16.6384	83700.1
0.543802	0.00201894	13.8735	459039	16.6416	83990.1
0.547077	0.00201107	13.8768	459014	16.6449	84284.1
0.550353	0.00200425	13.88	458953	16.6482	84587.6
0.553629	0.00199846	13.8833	458875	16.6515	84890.8
0.556905	0.00199365	13.8866	458820	16.6547	85191.2
0.560181	0.00198982	13.8899	458752	16.658	85496.3
0.563457	0.00198693	13.8931	458663	16.6613	85800.6
0.566733	0.00198499	13.8964	458666	16.6646	86112.2
0.570009	0.00198396	13.8997	458617	16.6678	86419.8
0.573285	0.0019838	13.903	458588	16.6711	86722.7
0.576561	0.00198451	13.9063	458555	16.6744	87027.6
0.579837	0.00198605	13.9095	458509	16.6777	87331.7
0.583113	0.00198841	13.9128	458483	16.6809	87629.2
0.586388	0.00199157	13.9161	458460	16.6842	87923.7
0.589664	0.00199549	13.9194	458388	16.6875	88215.1
0.59294	0.00200011	13.9226	458303	16.6908	88503.4
0.596216	0.00200542	13.9259	458259	16.6941	88791.3
0.599492	0.00201141	13.9292	458243	16.6973	89070
0.602768	0.00201804	13.9325	458210	16.7006	89345
0.606044	0.00202529	13.9357	458148	16.7039	89616.6
0.60932	0.00203314	13.939	458110	16.7072	89881.4
0.612596	0.00204157	13.9423	458070	16.7104	90149.2
0.615872	0.00205053	13.9456	457957	16.7137	90403.3
0.619148	0.00206004	13.9488	457942	16.717	90652.8
0.622423	0.00207002	13.9521	457887	16.7203	90898.5
0.625699	0.00208041	13.9554	457877	16.7235	91134.9
0.628975	0.00209121	13.9587	457830	16.7268	91368.2
0.632251	0.00210237	13.9619	457807	16.7301	91591.6
0.635527	0.00211387	13.9652	457764	16.7334	91808.3
0.638803	0.00212567	13.9685	457723	16.7366	92016.4
0.642079	0.00213774	13.9718	457671	16.7399	92211.6
0.645355	0.00215004	13.975	457630	16.7432	92402.6
0.648631	0.00216254	13.9783	457609	16.7465	92585.5
0.651907	0.00217521	13.9816	457568	16.7497	92765.7
0.655183	0.002188	13.9849	457549	16.753	92932.4
0.658459	0.00220082	13.9881	457483	16.7563	93086.8
0.661734	0.00221367	13.9914	457420	16.7596	93226.4
0.66501	0.00222652	13.9947	457426	16.7628	93356.9
0.668286	0.00223933	13.998	457303	16.7661	93484.5
0.671562	0.00225205	14.0013	457294	16.7694	93587.5
0.674838	0.00226462	14.0045	457296	16.7727	93691.4
0.678114	0.00227703	14.0078	457185	16.776	93778.4
0.68139	0.00228924	14.0111	457126	16.7792	93845.2
0.684666	0.00230121	14.0144	457107	16.7825	93901.7
0.687942	0.00231292	14.0176	457012	16.7858	93946.1
0.691218	0.00232431	14.0209	456947	16.7891	93973.6
0.694494	0.00233536	14.0242	456916	16.7923	93989.1
0.697769	0.002346	14.0275	456854	16.7956	93991.1
0.701045	0.00235622	14.0307	456822	16.7989	93982
0.704321	0.002366	14.034	456758	16.8022	93963.2
0.707597	0.00237532	14.0373	456720	16.8054	93931.6
0.710873	0.00238419	14.0406	456611	16.8087	93884.8
0.714149	0.00239257	14.0438	456513	16.812	93832.7
0.717425	0.00240048	14.0471	456466	16.8153	93767.6
0.720701	0.00240791	14.0504	456380	16.8185	93688.9
0.723977	0.00241487	14.0537	456417	16.8218	93613.4
0.727253	0.00242136	14.0569	456356	16.8251	93535.1
0.730529	0.00242738	14.0602	456260	16.8284	93447.4
0.733805	0.00243294	14.0635	456134	16.8316	93344.7
0.73708	0.00243807	14.0668	455997	16.8349	93239
0.740356	0.00244281	14.07	455955	16.8382	93141.1
0.743632	0.00244719	14.0733	455893	16.8415	93040.5
0.746908	0.00245122	14.0766	455770	16.8447	92937
0.750184	0.00245491	14.0799	455698	16.848	92844.2
0.75346	0.0024583	14.0832	455551	16.8513	92742
0.756736	0.00246145	14.0864	455592	16.8546	92648.1
0.760012	0.0024644	14.0897	455509	16.8578	92545
0.763288	0.00246718	14.093	455480
0.766564	0.00246981	14.0963	455361
0.76984	0.00247232	14.0995	455174
0.773115	0.00247474	14.1028	455187
0.776391	0.00247711	14.1061	454990
0.779667	0.00247945	14.1094	454883
0.782943	0.0024818	14.1126	454778
0.786219	0.00248415	14.1159	454693
0.789495	0.00248653	14.1192	454575
0.792771	0.00248898	14.1225	454453
0.796047	0.0024915	14.1257	454368
0.799323	0.00249405	14.129	454259
0.802599	0.00249659	14.1323	454188
0.805875	0.00249912	14.1356	454097
0.809151	0.00250163	14.1388	453972
0.812426	0.00250411	14.1421	453883
0.815702	0.0025065	14.1454	453626
0.818978	0.00250877	14.1487	453620
0.822254	0.00251088	14.1519	453463
0.82553	0.00251275	14.1552	453277
0.828806	0.00251433	14.1585	449625
0.832082	0.00251559
0.835358	0.00251645
0.838634	0.00251685
0.84191	0.00251672
0.845186	0.00251601
0.848461	0.00251462
0.851737	0.0025125
0.855013	0.00250959
0.858289	0.00250583
0.861565	0.00250118
0.864841	0.00249561
0.868117	0.00248904
0.871393	0.00248139
0.874669	0.00247265
0.877945	0.00246282
0.881221	0.00245188
0.884497	0.00243981
0.887772	0.00242661
0.891048	0.00241226
0.894324	0.0023968
0.8976	0.00238025
0.900876	0.00236262
0.904152	0.00234397
0.907428	0.00232434
0.910704	0.00230377
0.91398	0.00228231
0.917256	0.00226008
0.920532	0.00223708
0.923807	0.00221337
0.927083	0.00218903
0.930359	0.00216413
0.933635	0.00213871
0.936911	0.00211287
0.940187	0.0020867
0.943463	0.00206028
0.946739	0.00203367
0.950015	0.00200697
0.953291	0.00198026
0.956567	0.00195362
0.959843	0.00192712
0.963118	0.00190086
0.966394	0.00187488
0.96967	0.00184927
0.972946	0.00182414
0.976222	0.00179956
0.979498	0.00177557
0.982774	0.00175221
0.98605	0.00172953
0.989326	0.00170765
0.992602	0.00168662
0.995878	0.00166652
0.999153	0.00164738
1.00243	0.00162925
1.00571	0.00161217
1.00898	0.00159621
1.01226	0.0015814
1.01553	0.00156778
1.01881	0.00155539
1.02208	0.00154425
1.02536	0.0015344
1.02864	0.0015259
1.03191	0.00151877
1.03519	0.00151305
1.03846	0.00150877
1.04174	0.00150592
1.04502	0.00150452
1.04829	0.00150451
1.05157	0.00150595
1.05484	0.00150882
1.05812	0.00151314
1.0614	0.0015189
1.06467	0.00152607
1.06795	0.00153463
1.07122	0.00154454
1.0745	0.00155578
1.07778	0.00156833
1.08105	0.00158213
1.08433	0.00159716
1.0876	0.00161337
1.09088	0.00163066
1.09415	0.00164897
1.09743	0.00166824
1.10071	0.00168842
1.10398	0.00170943
1.10726	0.0017312
1.11053	0.00175359
1.11381	0.00177654
1.11709	0.00179996
1.12036	0.00182378
1.12364	0.00184792
1.12691	0.00187227
1.13019	0.00189673
1.13347	0.00192114
1.13674	0.00194546
1.14002	0.00196959
1.14329	0.00199346
1.14657	0.00201696
1.14985	0.00204002
1.15312	0.00206247
1.1564	0.00208426
1.15967	0.00210533
1.16295	0.0021256
1.16623	0.00214502
1.1695	0.0021635
1.17278	0.00218089
1.17605	0.0021972
1.17933	0.0022124
1.1826	0.00222644
1.18588	0.00223931
1.18916	0.00225096
1.19243	0.00226137
1.19571	0.00227053
1.19898	0.00227844
1.20226	0.00228509
1.20554	0.00229049
1.20881	0.00229465
1.21209	0.00229762
1.21536	0.00229942
1.21864	0.00230009
1.22192	0.00229966
1.22519	0.0022982
1.22847	0.00229575
1.23174	0.00229231
1.23502	0.00228799
1.2383	0.00228285
1.24157	0.00227697
1.24485	0.00227044
1.24812	0.00226332
1.2514	0.0022557
1.25467	0.00224765
1.25795	0.00223917
1.26123	0.00223038
1.2645	0.00222134
1.26778	0.00221212
1.27105	0.00220281
1.27433	0.00219346
1.27761	0.00218416
1.28088	0.00217496
1.28416	0.00216591
1.28743	0.00215709
1.29071	0.00214853
1.29399	0.00214031
1.29726	0.00213246
1.30054	0.002125
1.30381	0.00211798
1.30709	0.00211146
1.31037	0.00210546
1.31364	0.00209999
1.31692	0.00209513
1.32019	0.0020909
1.32347	0.00208733
1.32674	0.00208444
1.33002	0.00208223
1.3333	0.00208074
1.33657	0.00207998
1.33985	0.00207995
1.34312	0.00208066
1.3464	0.00208213
1.34968	0.00208436
1.35295	0.00208738
1.35623	0.00209117
1.3595	0.00209572
1.36278	0.00210106
1.36606	0.00210717
1.36933	0.00211405
1.37261	0.00212172
1.37588	0.00213011
1.37916	0.00213921
1.38244	0.002149
1.38571	0.00215941
1.38899	0.00217045
1.39226	0.00218206
1.39554	0.00219422
1.39881	0.00220688
1.40209	0.00221999
1.40537	0.00223346
1.40864	0.00224723
1.41192	0.00226122
1.41519	0.00227531
1.41847	0.00228952
1.42175	0.00230375
1.42502	0.00231792
1.4283	0.00233199
1.43157	0.00234582
1.43485	0.00235931
1.43813	0.00237241
1.4414	0.00238498
1.44468	0.0023969
1.44795	0.00240813
1.45123	0.0024186
1.45451	0.00242822
1.45778	0.00243696
1.46106	0.00244468
1.46433	0.0024513
1.46761	0.00245677
1.47088	0.00246104
1.47416	0.00246408
1.47744	0.00246584
1.48071	0.0024663
1.48399	0.00246545
1.48726	0.00246323
1.49054	0.00245964
1.49382	0.00245469
1.49709	0.00244839
1.50037	0.00244073
1.50364	0.00243177
1.50692	0.00242156
1.5102	0.00241018
1.51347	0.00239768
1.51675	0.00238407
1.52002	0.00236944
1.5233	0.00235387
1.52658	0.00233743
1.52985	0.00232023
1.53313	0.00230238
1.5364	0.00228398
1.53968	0.00226512
1.54296	0.00224583
1.54623	0.00222627
1.54951	0.00220653
1.55278	0.00218672
1.55606	0.00216695
1.55933	0.00214728
1.56261	0.00212778
1.56589	0.00210856
1.56916	0.00208969
1.57244	0.00207124
1.57571	0.00205327
1.57899	0.00203585
1.58227	0.00201904
1.58554	0.00200289
1.58882	0.00198745
1.59209	0.00197271
1.59537	0.00195871
1.59865	0.00194544
1.60192	0.00193292
1.6052	0.00192113
1.60847	0.00191005
1.61175	0.00189968
1.61503	0.00188998
1.6183	0.00188091
1.62158	0.00187246
1.62485	0.00186458
1.62813	0.00185725
1.6314	0.00185041
1.63468	0.00184401
1.63796	0.00183803
1.64123	0.00183242
1.64451	0.0018271
1.64778	0.00182202
1.65106	0.00181714
1.65434	0.00181238
1.65761	0.00180771
1.66089	0.0018031
1.66416	0.0017985
1.66744	0.00179388
1.67072	0.00178924
1.67399	0.00178453
1.67727	0.00177964
1.68054	0.00177461
1.68382	0.00176941
1.6871	0.00176401
1.69037	0.00175842
1.69365	0.00175263
1.69692	0.00174666
1.7002	0.00174047
1.70347	0.00173409
1.70675	0.00172752
1.71003	0.00172077
1.7133	0.00171387
1.71658	0.00170678
1.71985	0.00169953
1.72313	0.00169219
1.72641	0.00168478
1.72968	0.00167734
1.73296	0.00166987
1.73623	0.00166242
1.73951	0.00165499
1.74279	0.00164764
1.74606	0.00164038
1.74934	0.00163323
1.75261	0.00162621
1.75589	0.00161937
1.75917	0.00161273
1.76244	0.00160632
1.76572	0.00160018
1.76899	0.00159431
1.77227	0.00158874
1.77554	0.00158349
1.77882	0.00157856
1.7821	0.00157397
1.78537	0.00156974
1.78865	0.00156589
1.79192	0.00156241
1.7952	0.00155934
1.79848	0.00155668
1.80175	0.00155445
1.80503	0.00155264
1.8083	0.00155126
1.81158	0.00155032
1.81486	0.00154982
1.81813	0.00154976
1.82141	0.00155013
1.82468	0.00155089
1.82796	0.00155206
1.83124	0.00155365
1.83451	0.00155565
1.83779	0.00155807
1.84106	0.00156088
1.84434	0.00156406
1.84761	0.00156761
1.85089	0.00157153
1.85417	0.00157583
1.85744	0.0015805
1.86072	0.0015855
1.86399	0.00159084
1.86727	0.00159652
1.87055	0.00160254
1.87382	0.00160887
1.8771	0.00161552
1.88037	0.00162246
1.88365	0.00162971
1.88693	0.00163724
1.8902	0.00164503
1.89348	0.00165303
1.89675	0.00166125
1.90003	0.00166974
1.90331	0.00167847
1.90658	0.0016874
1.90986	0.00169651
1.91313	0.00170579
1.91641	0.00171522
1.91969	0.00172473
1.92296	0.00173427
1.92624	0.00174386
1.92951	0.00175346
1.93279	0.00176309
1.93606	0.00177269
1.93934	0.00178227
1.94262	0.00179178
1.94589	0.00180121
1.94917	0.00181053
1.95244	0.00181969
1.95572	0.00182865
1.959	0.00183743
1.96227	0.001846
1.96555	0.00185436
1.96882	0.00186248
1.9721	0.00187037
1.97538	0.00187799
1.97865	0.00188529
1.98193	0.0018923
1.9852	0.00189902
1.98848	0.00190545
1.99176	0.00191155
1.99503	0.00191735
1.99831	0.00192285
2.00158	0.00192805
2.00486	0.00193296
2.00813	0.00193756
2.01141	0.0019419
2.01469	0.00194597
2.01796	0.00194979
2.02124	0.00195334
2.02451	0.00195664
2.02779	0.00195968
2.03107	0.00196244
2.03434	0.00196495
2.03762	0.00196719
2.04089	0.00196917
2.04417	0.00197089
2.04745	0.00197235
2.05072	0.00197356
2.054	0.00197445
2.05727	0.00197505
2.06055	0.00197537
2.06383	0.00197543
2.0671	0.00197522
2.07038	0.00197474
2.07365	0.00197397
2.07693	0.00197291
2.0802	0.00197161
2.08348	0.00197006
2.08676	0.00196825
2.09003	0.00196622
2.09331	0.001964
2.09658	0.00196157
2.09986	0.00195902
2.10314	0.0019564
2.10641	0.00195377
2.10969	0.00195114
2.11296	0.00194856
2.11624	0.00194609
2.11952	0.00194379
2.12279	0.0019417
2.12607	0.00193986
2.12934	0.00193835
2.13262	0.00193721
2.1359	0.00193651
2.13917	0.00193627
2.14245	0.00193656
2.14572	0.00193743
2.149	0.00193892
2.15227	0.00194106
2.15555	0.00194387
2.15883	0.00194738
2.1621	0.00195164
2.16538	0.00195665
2.16865	0.00196242
2.17193	0.00196896
2.17521	0.00197624
2.17848	0.00198426
2.18176	0.00199299
2.18503	0.00200243
2.18831	0.00201255
2.19159	0.00202328
2.19486	0.00203461
2.19814	0.0020465
2.20141	0.00205891
2.20469	0.0020718
2.20797	0.00208506
2.21124	0.00209866
2.21452	0.00211256
2.21779	0.00212673
2.22107	0.0021411
2.22434	0.00215564
2.22762	0.00217028
2.2309	0.00218499
2.23417	0.00219969
2.23745	0.00221435
2.24072	0.00222891
2.244	0.00224331
2.24728	0.00225751
2.25055	0.00227145
2.25383	0.0022851
2.2571	0.00229841
2.26038	0.00231136
2.26366	0.00232387
2.26693	0.0023359
2.27021	0.00234743
2.27348	0.0023584
2.27676	0.00236877
2.28004	0.00237847
2.28331	0.00238748
2.28659	0.00239575
2.28986	0.00240323
2.29314	0.00240987
2.29642	0.00241568
2.29969	0.00242062
2.30297	0.00242465
2.30624	0.00242779
2.30952	0.00242995
2.31279	0.0024311
2.31607	0.00243119
2.31935	0.00243025
2.32262	0.00242825
2.3259	0.00242519
2.32917	0.00242107
2.33245	0.00241589
2.33573	0.00240964
2.339	0.00240235
2.34228	0.00239404
2.34555	0.00238475
2.34883	0.00237453
2.35211	0.0023634
2.35538	0.00235141
2.35866	0.00233856
2.36193	0.00232491
2.36521	0.00231058
2.36849	0.00229563
2.37176	0.00228014
2.37504	0.00226422
2.37831	0.00224788
2.38159	0.0022312
2.38486	0.00221426
2.38814	0.00219714
2.39142	0.00217988
2.39469	0.00216255
2.39797	0.00214524
2.40124	0.00212803
2.40452	0.002111
2.4078	0.00209415
2.41107	0.00207753
2.41435	0.00206118
2.41762	0.00204516
2.4209	0.00202948
2.42418	0.00201413
2.42745	0.00199916
2.43073	0.00198462
2.434	0.00197049
2.43728	0.00195681
2.44056	0.00194357
2.44383	0.00193068
2.44711	0.00191817
2.45038	0.001906
2.45366	0.00189415
2.45693	0.0018826
2.46021	0.00187131
2.46349	0.00186024
2.46676	0.00184938
2.47004	0.00183869
2.47331	0.00182814
2.47659	0.0018177
2.47987	0.00180733
2.48314	0.00179698
2.48642	0.00178667
2.48969	0.00177639
2.49297	0.00176613
2.49625	0.00175586
2.49952	0.00174555
2.5028	0.00173527
2.50607	0.00172503
2.50935	0.00171483
2.51263	0.00170472
2.5159	0.0016947
2.51918	0.00168479
2.52245	0.00167503
2.52573	0.00166541
2.529	0.00165597
2.53228	0.00164676
2.53556	0.00163782
2.53883	0.00162916
2.54211	0.0016208
2.54538	0.00161278
2.54866	0.00160517
2.55194	0.00159799
2.55521	0.00159129
2.55849	0.00158514
2.56176	0.00157948
2.56504	0.0015743
2.56832	0.00156961
2.57159	0.00156545
2.57487	0.00156181
2.57814	0.00155867
2.58142	0.00155599
2.5847	0.0015538
2.58797	0.00155206
2.59125	0.00155076
2.59452	0.00154992
2.5978	0.00154949
2.60107	0.00154947
2.60435	0.00154983
2.60763	0.0015505
2.6109	0.00155146
2.61418	0.0015527
2.61745	0.00155413
2.62073	0.00155578
2.62401	0.00155764
2.62728	0.00155967
2.63056	0.00156186
2.63383	0.00156421
2.63711	0.00156667
2.64039	0.0015692
2.64366	0.00157176
2.64694	0.00157436
2.65021	0.00157698
2.65349	0.00157959
2.65677	0.00158218
2.66004	0.00158474
2.66332	0.00158726
2.66659	0.00158973
2.66987	0.00159214
2.67315	0.00159446
2.67642	0.00159666
2.6797	0.00159874
2.68297	0.0016007
2.68625	0.00160246
2.68952	0.001604
2.6928	0.00160532
2.69608	0.00160644
2.69935	0.00160734
2.70263	0.001608
2.7059	0.00160839
2.70918	0.0016085
2.71246	0.00160832
2.71573	0.00160784
2.71901	0.00160707
2.72228	0.00160601
2.72556	0.00160464
2.72884	0.00160299
2.73211	0.00160106
2.73539	0.00159888
2.73866	0.00159649
2.74194	0.0015939
2.74522	0.00159119
2.74849	0.00158834
2.75177	0.0015854
2.75504	0.00158245
2.75832	0.00157955
2.76159	0.00157677
2.76487	0.00157416
2.76815	0.00157181
2.77142	0.00156978
2.7747	0.00156815
2.77797	0.00156696
2.78125	0.0015663
2.78453	0.00156622
2.7878	0.00156682
2.79108	0.00156814
2.79435	0.00157022
2.79763	0.00157315
2.80091	0.00157696
2.80418	0.0015817
2.80746	0.00158741
2.81073	0.00159412
2.81401	0.00160184
2.81729	0.00161057
2.82056	0.00162028
2.82384	0.00163094
2.82711	0.00164251
2.83039	0.00165493
2.83366	0.00166818
2.83694	0.00168222
2.84022	0.00169698
2.84349	0.00171236
2.84677	0.00172827
2.85004	0.00174462
2.85332	0.00176131
2.8566	0.00177822
2.85987	0.00179525
2.86315	0.00181226
2.86642	0.00182914
2.8697	0.00184576
2.87298	0.001862
2.87625	0.00187773
2.87953	0.00189284
2.8828	0.00190719
2.88608	0.00192068
2.88936	0.00193317
2.89263	0.00194456
2.89591	0.00195476
2.89918	0.00196367
2.90246	0.0019712
2.90573	0.00197724
2.90901	0.00198176
2.91229	0.00198468
2.91556	0.001986
2.91884	0.00198566
2.92211	0.00198363
2.92539	0.00197986
2.92867	0.00197436
2.93194	0.00196715
2.93522	0.00195823
2.93849	0.00194764
2.94177	0.00193547
2.94505	0.00192167
2.94832	0.0019063
2.9516	0.00188944
2.95487	0.00187114
2.95815	0.0018515
2.96143	0.00183059
2.9647	0.00180851
2.96798	0.00178536
2.97125	0.0017612
2.97453	0.0017361
2.9778	0.00171021
2.98108	0.00168362
2.98436	0.00165647
2.98763	0.00162887
2.99091	0.00160093
2.99418	0.00157271
2.99746	0.00154431
3.00074	0.00151585
3.00401	0.00148742
3.00729	0.00145911
3.01056	0.00143103
3.01384	0.00140325
3.01712	0.00137583
3.02039	0.00134885
3.02367	0.0013224
3.02694	0.00129651
3.03022	0.00127126
3.0335	0.00124672
3.03677	0.00122294
3.04005	0.00119997
3.04332	0.00117782
3.0466	0.00115655
3.04988	0.00113618
3.05315	0.00111676
3.05643	0.0010983
3.0597	0.00108078
3.06298	0.00106424
3.06625	0.00104869
3.06953	0.00103412
3.07281	0.00102059
3.07608	0.00100801
3.07936	0.000996399
3.08263	0.000985743
3.08591	0.000976033
3.08919	0.000967259
3.09246	0.000959347
3.09574	0.000952304
3.09901	0.000946107
3.10229	0.000940726
3.10557	0.000936129
3.10884	0.000932284
3.11212	0.000929154
3.11539	0.000926725
3.11867	0.000924926
3.12195	0.000923658
3.12522	0.000922914
3.1285	0.000922668
3.13177	0.00092287
3.13505	0.00092349
3.13832	0.000924451
3.1416	0.000925695
3.14488	0.000927175
3.14815	0.000928843
3.15143	0.000930649
3.1547	0.000932556
3.15798	0.000934465
3.16126	0.000936369
3.16453	0.00093825
3.16781	0.000940081
3.17108	0.000941833
3.17436	0.000943497
3.17764	0.000945062
3.18091	0.000946494
3.18419	0.000947811
3.18746	0.000948996
3.19074	0.000950063
3.19402	0.00095102
3.19729	0.000951911
3.20057	0.000952773
3.20384	0.000953593
3.20712	0.000954467
3.21039	0.000955474
3.21367	0.000956679
3.21695	0.000958174
3.22022	0.000960025
3.2235	0.000962306
3.22677	0.000965108
3.23005	0.000968479
3.23333	0.00097251
3.2366	0.000977284
3.23988	0.000982886
3.24315	0.000989387
3.24643	0.000996852
3.24971	0.00100535
3.25298	0.00101493
3.25626	0.00102565
3.25953	0.00103756
3.26281	0.00105068
3.26609	0.00106504
3.26936	0.0010806
3.27264	0.00109741
3.27591	0.00111545
3.27919	0.00113471
3.28246	0.00115512
3.28574	0.00117661
3.28902	0.00119909
3.29229	0.00122248
3.29557	0.00124668
3.29884	0.00127159
3.30212	0.00129709
3.3054	0.00132305
3.30867	0.00134935
3.31195	0.00137586
3.31522	0.00140242
3.3185	0.00142891
3.32178	0.00145517
3.32505	0.00148105
3.32833	0.00150643
3.3316	0.00153114
3.33488	0.00155504
3.33816	0.00157801
3.34143	0.00159995
3.34471	0.00162074
3.34798	0.00164027
3.35126	0.00165848
3.35453	0.00167528
3.35781	0.0016906
3.36109	0.00170437
3.36436	0.00171657
3.36764	0.00172719
3.37091	0.00173622
3.37419	0.00174365
3.37747	0.00174949
3.38074	0.00175374
3.38402	0.00175647
3.38729	0.00175772
3.39057	0.00175756
3.39385	0.00175603
3.39712	0.00175324
3.4004	0.00174927
3.40367	0.0017442
3.40695	0.00173815
3.41023	0.00173123
3.4135	0.00172352
3.41678	0.00171517
3.42005	0.00170627
3.42333	0.00169693
3.42661	0.0016872
3.42988	0.00167722
3.43316	0.0016671
3.43643	0.00165694
3.43971	0.00164684
3.44298	0.00163688
3.44626	0.00162715
3.44954	0.00161773
3.45281	0.00160868
3.45609	0.00160008
3.45936	0.00159197
3.46264	0.00158442
3.46592	0.00157749
3.46919	0.00157123
3.47247	0.00156568
3.47574	0.00156086
3.47902	0.00155681
3.4823	0.00155353
3.48557	0.00155105
3.48885	0.00154936
3.49212	0.00154848
3.4954	0.00154842
3.49868	0.00154917
3.50195	0.00155072
3.50523	0.00155307
3.5085	0.00155621
3.51178	0.00156011
3.51505	0.0015648
3.51833	0.00157021
3.52161	0.00157629
3.52488	0.001583
3.52816	0.00159031
3.53143	0.00159817
3.53471	0.00160654
3.53799	0.00161535
3.54126	0.00162457
3.54454	0.00163414
3.54781	0.00164399
3.55109	0.00165406
3.55437	0.00166429
3.55764	0.00167458
3.56092	0.00168486
3.56419	0.00169505
3.56747	0.00170508
3.57075	0.00171486
3.57402	0.00172431
3.5773	0.00173335
3.58057	0.00174191
3.58385	0.0017499
3.58712	0.00175724
3.5904	0.00176386
3.59368	0.00176969
3.59695	0.00177463
3.60023	0.00177861
3.6035	0.00178158
3.60678	0.00178347
3.61006	0.00178423
3.61333	0.00178382
3.61661	0.00178219
3.61988	0.0017793
3.62316	0.00177513
3.62644	0.00176966
3.62971	0.00176288
3.63299	0.00175476
3.63626	0.00174531
3.63954	0.00173457
3.64282	0.00172255
3.64609	0.00170928
3.64937	0.00169481
3.65264	0.00167917
3.65592	0.00166238
3.65919	0.00164451
3.66247	0.00162563
3.66575	0.00160581
3.66902	0.00158513
3.6723	0.00156366
3.67557	0.00154148
3.67885	0.00151867
3.68213	0.00149531
3.6854	0.00147151
3.68868	0.00144733
3.69195	0.00142291
3.69523	0.00139832
3.69851	0.0013737
3.70178	0.00134906
3.70506	0.00132449
3.70833	0.00130009
3.71161	0.00127597
3.71489	0.0012522
3.71816	0.00122891
3.72144	0.00120613
3.72471	0.00118392
3.72799	0.00116233
3.73126	0.00114143
3.73454	0.00112127
3.73782	0.00110189
3.74109	0.00108335
3.74437	0.00106568
3.74764	0.00104891
3.75092	0.00103306
3.7542	0.00101815
3.75747	0.00100421
3.76075	0.000991249
3.76402	0.000979264
3.7673	0.000968229
3.77058	0.000958146
3.77385	0.000949023
3.77713	0.000940852
3.7804	0.000933617
3.78368	0.000927296
3.78696	0.000921861
3.79023	0.000917285
3.79351	0.00091356
3.79678	0.000910649
3.80006	0.000908509
3.80334	0.000907093
3.80661	0.000906312
3.80989	0.000906168
3.81316	0.000906626
3.81644	0.000907645
3.81971	0.000909187
3.82299	0.000911207
3.82627	0.000913663
3.82954	0.000916504
3.83282	0.000919699
3.83609	0.000923215
3.83937	0.000927016
3.84265	0.000931031
3.84592	0.000935265
3.8492	0.000939685
3.85247	0.000944268
3.85575	0.000949024
3.85903	0.000953906
3.8623	0.000958846
3.86558	0.000963834
3.86885	0.000968854
3.87213	0.000973894
3.87541	0.000978938
3.87868	0.000983995
3.88196	0.000989055
3.88523	0.000994115
3.88851	0.000999166
3.89178	0.00100421
3.89506	0.00100924
3.89834	0.00101425
3.90161	0.00101924
3.90489	0.00102424
3.90816	0.00102925
3.91144	0.00103428
3.91472	0.00103932
3.91799	0.00104438
3.92127	0.00104949
3.92454	0.00105467
3.92782	0.00105997
3.9311	0.00106536
3.93437	0.00107081
3.93765	0.00107638
3.94092	0.00108208
3.9442	0.00108796
3.94748	0.00109404
3.95075	0.00110034
3.95403	0.00110685
3.9573	0.00111364
3.96058	0.00112074
3.96385	0.00112817
3.96713	0.00113596
3.97041	0.00114414
3.97368	0.00115273
3.97696	0.00116173
3.98023	0.00117116
3.98351	0.00118106
3.98679	0.00119145
3.99006	0.00120233
3.99334	0.00121372
3.99661	0.00122562
3.99989	0.00123805
4.00317	0.00125103
4.00644	0.00126451
4.00972	0.00127851
4.01299	0.00129301
4.01627	0.00130801
4.01955	0.00132349
4.02282	0.00133942
4.0261	0.00135577
4.02937	0.00137252
4.03265	0.00138962
4.03592	0.00140704
4.0392	0.0014247
4.04248	0.00144255
4.04575	0.00146056
4.04903	0.00147871
4.0523	0.00149694
4.05558	0.00151522
4.05886	0.00153347
4.06213	0.0015516
4.06541	0.00156957
4.06868	0.00158732
4.07196	0.00160481
4.07524	0.00162199
4.07851	0.00163883
4.08179	0.00165527
4.08506	0.00167122
4.08834	0.00168665
4.09162	0.00170153
4.09489	0.00171582
4.09817	0.0017295
4.10144	0.00174255
4.10472	0.00175493
4.10799	0.00176662
4.11127	0.0017776
4.11455	0.00178787
4.11782	0.00179743
4.1211	0.00180628
4.12437	0.00181443
4.12765	0.00182185
4.13093	0.00182857
4.1342	0.00183461
4.13748	0.00184001
4.14075	0.00184479
4.14403	0.001849
4.14731	0.00185268
4.15058	0.00185587
4.15386	0.00185865
4.15713	0.00186101
4.16041	0.00186299
4.16369	0.00186463
4.16696	0.00186601
4.17024	0.00186718
4.17351	0.00186819
4.17679	0.00186907
4.18007	0.00186987
4.18334	0.00187064
4.18662	0.00187142
4.18989	0.00187226
4.19317	0.00187318
4.19644	0.00187417
4.19972	0.0018753
4.203	0.00187656
4.20627	0.00187798
4.20955	0.00187956
4.21282	0.0018813
4.2161	0.00188319
4.21938	0.00188524
4.22265	0.00188743
4.22593	0.0018897
4.2292	0.00189199
4.23248	0.00189432
4.23576	0.00189664
4.23903	0.00189892
4.24231	0.00190112
4.24558	0.00190317
4.24886	0.00190502
4.25214	0.0019066
4.25541	0.00190788
4.25869	0.0019088
4.26196	0.00190931
4.26524	0.00190938
4.26851	0.0019089
4.27179	0.00190785
4.27507	0.00190619
4.27834	0.00190387
4.28162	0.00190086
4.28489	0.00189714
4.28817	0.00189269
4.29145	0.00188753
4.29472	0.00188159
4.298	0.00187481
4.30127	0.00186725
4.30455	0.00185892
4.30783	0.00184984
4.3111	0.00184002
4.31438	0.00182948
4.31765	0.00181825
4.32093	0.00180637
4.32421	0.00179389
4.32748	0.00178077
4.33076	0.00176707
4.33403	0.00175291
4.33731	0.00173832
4.34058	0.00172339
4.34386	0.00170813
4.34714	0.00169258
4.35041	0.00167682
4.35369	0.00166091
4.35696	0.00164492
4.36024	0.00162891
4.36352	0.00161296
4.36679	0.0015971
4.37007	0.00158141
4.37334	0.00156595
4.37662	0.00155079
4.3799	0.00153596
4.38317	0.00152155
4.38645	0.0015076
4.38972	0.00149416
4.393	0.0014813
4.39628	0.00146908
4.39955	0.00145754
4.40283	0.00144675
4.4061	0.00143666
4.40938	0.00142733
4.41265	0.00141879
4.41593	0.00141111
4.41921	0.00140434
4.42248	0.00139849
4.42576	0.00139358
4.42903	0.00138959
4.43231	0.00138655
4.43559	0.00138447
4.43886	0.00138337
4.44214	0.00138323
4.44541	0.00138408
4.44869	0.0013859
4.45197	0.0013887
4.45524	0.00139243
4.45852	0.00139709
4.46179	0.00140269
4.46507	0.00140921
4.46835	0.00141662
4.47162	0.00142491
4.4749	0.00143405
4.47817	0.00144407
4.48145	0.00145487
4.48472	0.00146638
4.488	0.00147861
4.49128	0.00149155
4.49455	0.00150517
4.49783	0.00151942
4.5011	0.00153431
4.50438	0.00154976
4.50766	0.00156575
4.51093	0.00158224
4.51421	0.00159917
4.51748	0.00161649
4.52076	0.00163415
4.52404	0.00165215
4.52731	0.00167046
4.53059	0.00168903
4.53386	0.0017078
4.53714	0.00172675
4.54042	0.00174583
4.54369	0.001765
4.54697	0.00178418
4.55024	0.00180338
4.55352	0.00182256
4.5568	0.00184169
4.56007	0.00186077
4.56335	0.00187966
4.56662	0.00189836
4.5699	0.0019168
4.57317	0.00193493
4.57645	0.00195272
4.57973	0.00197014
4.583	0.00198715
4.58628	0.00200372
4.58955	0.00201981
4.59283	0.0020354
4.59611	0.00205047
4.59938	0.00206493
4.60266	0.00207875
4.60593	0.00209191
4.60921	0.00210436
4.61249	0.00211608
4.61576	0.00212704
4.61904	0.00213717
4.62231	0.00214651
4.62559	0.00215505
4.62887	0.00216278
4.63214	0.00216967
4.63542	0.00217571
4.63869	0.00218087
4.64197	0.00218516
4.64524	0.0021886
4.64852	0.00219119
4.6518	0.00219297
4.65507	0.00219391
4.65835	0.00219404
4.66162	0.00219336
4.6649	0.00219192
4.66818	0.00218974
4.67145	0.00218686
4.67473	0.00218329
4.678	0.00217907
4.68128	0.00217418
4.68456	0.00216872
4.68783	0.00216274
4.69111	0.00215626
4.69438	0.00214936
4.69766	0.00214203
4.70094	0.0021343
4.70421	0.00212618
4.70749	0.00211772
4.71076	0.00210897
4.71404	0.00209995
4.71731	0.00209069
4.72059	0.00208122
4.72387	0.00207155
4.72714	0.00206171
4.73042	0.00205171
4.73369	0.00204154
4.73697	0.00203121
4.74025	0.00202076
4.74352	0.0020102
4.7468	0.00199956
4.75007	0.00198879
4.75335	0.00197783
4.75663	0.00196676
4.7599	0.00195558
4.76318	0.0019443
4.76645	0.00193292
4.76973	0.00192147
4.77301	0.00190991
4.77628	0.00189827
4.77956	0.00188655
4.78283	0.00187475
4.78611	0.00186288
4.78938	0.00185098
4.79266	0.00183905
4.79594	0.00182715
4.79921	0.00181524
4.80249	0.00180336
4.80576	0.00179154
4.80904	0.00177981
4.81232	0.00176822
4.81559	0.00175679
4.81887	0.00174555
4.82214	0.00173454
4.82542	0.00172381
4.8287	0.0017134
4.83197	0.00170335
4.83525	0.0016937
4.83852	0.00168448
4.8418	0.00167567
4.84508	0.00166733
4.84835	0.00165952
4.85163	0.00165226
4.8549	0.00164559
4.85818	0.00163954
4.86145	0.00163411
4.86473	0.00162934
4.86801	0.00162524
4.87128	0.00162183
4.87456	0.00161911
4.87783	0.0016171
4.88111	0.00161583
4.88439	0.00161529
4.88766	0.00161541
4.89094	0.00161614
4.89421	0.00161756
4.89749	0.00161964
4.90077	0.00162237
4.90404	0.00162573
4.90732	0.00162967
4.91059	0.00163415
4.91387	0.00163913
4.91715	0.00164456
4.92042	0.00165039
4.9237	0.00165657
4.92697	0.00166305
4.93025	0.00166977
4.93353	0.00167665
4.9368	0.00168365
4.94008	0.00169065
4.94335	0.00169759
4.94663	0.00170442
4.9499	0.00171108
4.95318	0.00171751
4.95646	0.00172364
4.95973	0.0017294
4.96301	0.00173472
4.96628	0.00173954
4.96956	0.00174377
4.97284	0.00174737
4.97611	0.0017503
4.97939	0.00175252
4.98266	0.001754
4.98594	0.0017547
4.98922	0.0017546
4.99249	0.00175368
4.99577	0.00175195
4.99904	0.00174942
5.00232	0.00174611
5.0056	0.00174203
5.00887	0.00173722
5.01215	0.00173172
5.01542	0.00172559
5.0187	0.00171885
5.02197	0.00171159
5.02525	0.00170387
5.02853	0.00169576
5.0318	0.00168734
5.03508	0.00167865
5.03835	0.00166981
5.04163	0.00166092
5.04491	0.00165207
5.04818	0.00164335
5.05146	0.00163485
5.05473	0.00162665
5.05801	0.00161884
5.06129	0.00161149
5.06456	0.0016047
5.06784	0.00159847
5.07111	0.00159287
5.07439	0.00158796
5.07767	0.00158383
5.08094	0.00158052
5.08422	0.00157809
5.08749	0.00157653
5.09077	0.00157584
5.09404	0.00157604
5.09732	0.00157713
5.1006	0.00157909
5.10387	0.00158192
5.10715	0.0015856
5.11042	0.00159007
5.1137	0.00159532
5.11698	0.00160132
5.12025	0.00160801
5.12353	0.00161532
5.1268	0.00162315
5.13008	0.00163146
5.13336	0.00164018
5.13663	0.00164923
5.13991	0.00165856
5.14318	0.00166809
5.14646	0.00167774
5.14974	0.00168743
5.15301	0.00169708
5.15629	0.00170659
5.15956	0.00171587
5.16284	0.00172488
5.16611	0.00173356
5.16939	0.00174185
5.17267	0.00174966
5.17594	0.00175698
5.17922	0.00176374
5.18249	0.00176993
5.18577	0.00177549
5.18905	0.00178037
5.19232	0.00178456
5.1956	0.00178804
5.19887	0.0017908
5.20215	0.00179285
5.20543	0.0017942
5.2087	0.00179487
5.21198	0.00179488
5.21525	0.00179428
5.21853	0.00179309
5.22181	0.00179133
5.22508	0.00178903
5.22836	0.00178627
5.23163	0.00178312
5.23491	0.00177966
5.23818	0.00177595
5.24146	0.00177205
5.24474	0.00176803
5.24801	0.00176398
5.25129	0.00175991
5.25456	0.00175588
5.25784	0.001752
5.26112	0.00174832
5.26439	0.00174491
5.26767	0.00174176
5.27094	0.00173896
5.27422	0.00173655
5.2775	0.00173458
5.28077	0.00173309
5.28405	0.0017321
5.28732	0.00173165
5.2906	0.00173174
5.29388	0.00173236
5.29715	0.00173357
5.30043	0.0017353
5.3037	0.0017375
5.30698	0.00174021
5.31026	0.00174339
5.31353	0.00174702
5.31681	0.00175105
5.32008	0.00175546
5.32336	0.00176021
5.32663	0.00176525
5.32991	0.00177055
5.33319	0.00177605
5.33646	0.00178169
5.33974	0.00178742
5.34301	0.00179318
5.34629	0.00179893
5.34957	0.00180459
5.35284	0.00181013
5.35612	0.00181551
5.35939	0.00182068
5.36267	0.00182564
5.36595	0.00183031
5.36922	0.00183461
5.3725	0.00183854
5.37577	0.00184207
5.37905	0.00184517
5.38233	0.00184784
5.3856	0.00185003
5.38888	0.00185176
5.39215	0.00185298
5.39543	0.00185369
5.3987	0.00185392
5.40198	0.00185365
5.40526	0.00185291
5.40853	0.00185175
5.41181	0.00185017
5.41508	0.00184817
5.41836	0.00184581
5.42164	0.00184313
5.42491	0.00184016
5.42819	0.00183694
5.43146	0.00183356
5.43474	0.00183004
5.43802	0.00182641
5.44129	0.00182269
5.44457	0.00181897
5.44784	0.00181531
5.45112	0.00181179
5.4544	0.00180845
5.45767	0.00180535
5.46095	0.00180251
5.46422	0.0018
5.4675	0.00179786
5.47077	0.0017961
5.47405	0.00179477
5.47733	0.00179391
5.4806	0.00179355
5.48388	0.00179374
5.48715	0.00179448
5.49043	0.00179581
5.49371	0.00179774
5.49698	0.00180022
5.50026	0.00180321
5.50353	0.00180673
5.50681	0.0018107
5.51009	0.00181514
5.51336	0.00182001
5.51664	0.00182529
5.51991	0.00183093
5.52319	0.00183687
5.52647	0.00184303
5.52974	0.00184934
5.53302	0.00185572
5.53629	0.00186212
5.53957	0.00186845
5.54284	0.00187466
5.54612	0.00188066
5.5494	0.00188637
5.55267	0.00189172
5.55595	0.00189666
5.55922	0.00190112
5.5625	0.00190505
5.56578	0.00190835
5.56905	0.00191099
5.57233	0.0019129
5.5756	0.00191406
5.57888	0.00191443
5.58216	0.00191396
5.58543	0.00191265
5.58871	0.0019105
5.59198	0.00190749
5.59526	0.00190366
5.59854	0.00189902
5.60181	0.00189361
5.60509	0.00188745
5.60836	0.00188059
5.61164	0.00187305
5.61491	0.00186489
5.61819	0.00185616
5.62147	0.00184693
5.62474	0.00183727
5.62802	0.00182725
5.63129	0.00181697
5.63457	0.0018065
5.63785	0.00179593
5.64112	0.00178531
5.6444	0.00177474
5.64767	0.00176427
5.65095	0.001754
5.65423	0.00174401
5.6575	0.00173432
5.66078	0.00172502
5.66405	0.00171617
5.66733	0.00170781
5.67061	0.00169999
5.67388	0.00169276
5.67716	0.00168616
5.68043	0.00168023
5.68371	0.00167498
5.68699	0.00167041
5.69026	0.00166654
5.69354	0.00166338
5.69681	0.00166094
5.70009	0.00165921
5.70336	0.00165819
5.70664	0.00165787
5.70992	0.00165824
5.71319	0.00165928
5.71647	0.00166097
5.71974	0.0016633
5.72302	0.00166625
5.7263	0.0016698
5.72957	0.001674
5.73285	0.00167877
5.73612	0.00168406
5.7394	0.00168983
5.74268	0.0016961
5.74595	0.00170292
5.74923	0.00171027
5.7525	0.00171809
5.75578	0.00172634
5.75906	0.00173503
5.76233	0.00174416
5.76561	0.0017537
5.76888	0.00176366
5.77216	0.00177401
5.77543	0.00178468
5.77871	0.00179569
5.78199	0.00180703
5.78526	0.00181865
5.78854	0.00183054
5.79181	0.00184268
5.79509	0.001855
5.79837	0.00186741
5.80164	0.00187987
5.80492	0.00189232
5.80819	0.00190464
5.81147	0.00191679
5.81475	0.00192868
5.81802	0.00194022
5.8213	0.00195134
5.82457	0.00196195
5.82785	0.00197196
5.83113	0.00198132
5.8344	0.00198988
5.83768	0.00199755
5.84095	0.00200424
5.84423	0.00200987
5.8475	0.00201438
5.85078	0.00201771
5.85406	0.0020198
5.85733	0.00202054
5.86061	0.00201994
5.86388	0.00201795
5.86716	0.00201456
5.87044	0.00200972
5.87371	0.00200341
5.87699	0.00199571
5.88026	0.00198662
5.88354	0.00197619
5.88682	0.00196442
5.89009	0.00195135
5.89337	0.00193705
5.89664	0.00192158
5.89992	0.00190501
5.9032	0.0018874
5.90647	0.00186882
5.90975	0.00184934
5.91302	0.00182908
5.9163	0.0018081
5.91957	0.00178648
5.92285	0.00176431
5.92613	0.00174168
5.9294	0.00171868
5.93268	0.00169538
5.93595	0.00167188
5.93923	0.00164823
5.94251	0.00162448
5.94578	0.00160072
5.94906	0.001577
5.95233	0.00155335
5.95561	0.00152984
5.95889	0.00150653
5.96216	0.00148345
5.96544	0.00146067
5.96871	0.00143822
5.97199	0.00141614
5.97527	0.00139448
5.97854	0.00137329
5.98182	0.00135259
5.98509	0.00133245
5.98837	0.00131291
5.99164	0.00129403
5.99492	0.00127582
5.9982	0.00125833
6.00147	0.00124164
6.00475	0.00122578
6.00802	0.00121083
6.0113	0.00119687
6.01458	0.00118396
6.01785	0.00117217
6.02113	0.00116157
6.0244	0.00115223
6.02768	0.00114422
6.03096	0.0011376
6.03423	0.00113244
6.03751	0.00112881
6.04078	0.00112676
6.04406	0.00112635
6.04734	0.00112763
6.05061	0.00113066
6.05389	0.00113547
6.05716	0.0011421
6.06044	0.0011506
6.06372	0.00116094
6.06699	0.00117318
6.07027	0.00118729
6.07354	0.00120328
6.07682	0.0012211
6.08009	0.00124073
6.08337	0.00126213
6.08665	0.00128526
6.08992	0.00131008
6.0932	0.00133652
6.09647	0.00136449
6.09975	0.00139392
6.10303	0.00142472
6.1063	0.00145679
6.10958	0.00149003
6.11285	0.00152431
6.11613	0.0015595
6.11941	0.00159547
6.12268	0.0016321
6.12596	0.00166927
6.12923	0.00170683
6.13251	0.00174463
6.13579	0.00178253
6.13906	0.00182039
6.14234	0.00185803
6.14561	0.00189532
6.14889	0.00193214
6.15216	0.00196834
6.15544	0.0020038
6.15872	0.00203838
6.16199	0.00207191
6.16527	0.00210428
6.16854	0.00213536
6.17182	0.00216505
6.1751	0.00219325
6.17837	0.00221984
6.18165	0.00224469
6.18492	0.00226777
6.1882	0.00228902
6.19148	0.00230838
6.19475	0.00232582
6.19803	0.0023413
6.2013	0.00235476
6.20458	0.00236616
6.20786	0.00237552
6.21113	0.00238284
6.21441	0.00238812
6.21768	0.0023914
6.22096	0.00239272
6.22423	0.00239212
6.22751	0.00238967
6.23079	0.00238545
6.23406	0.0023795
6.23734	0.00237191
6.24061	0.00236278
6.24389	0.00235221
6.24717	0.0023403
6.25044	0.00232716
6.25372	0.00231291
6.25699	0.00229767
6.26027	0.00228156
6.26355	0.00226466
6.26682	0.00224712
6.2701	0.00222906
6.27337	0.00221064
6.27665	0.00219198
6.27993	0.00217314
6.2832	0.00215431
6.28648	0.00213561
6.28975	0.00211715
6.29303	0.00209904
6.2963	0.00208135
6.29958	0.0020642
6.30286	0.00204767
6.30613	0.00203186
6.30941	0.00201687
6.31268	0.00200275
6.31596	0.00198956
6.31924	0.00197735
6.32251	0.00196622
6.32579	0.00195619
6.32906	0.00194734
6.33234	0.00193969
6.33562	0.00193327
6.33889	0.0019281
6.34217	0.00192417
6.34544	0.00192149
6.34872	0.00192008
6.352	0.00191991
6.35527	0.001921
6.35855	0.00192334
6.36182	0.0019269
6.3651	0.00193164
6.36837	0.00193751
6.37165	0.00194448
6.37493	0.00195249
6.3782	0.00196148
6.38148	0.00197143
6.38475	0.00198227
6.38803	0.00199396
6.39131	0.0020064
6.39458	0.00201952
6.39786	0.00203328
6.40113	0.00204759
6.40441	0.00206239
6.40769	0.00207756
6.41096	0.00209305
6.41424	0.00210876
6.41751	0.00212461
6.42079	0.00214051
6.42407	0.00215637
6.42734	0.00217213
6.43062	0.00218772
6.43389	0.00220305
6.43717	0.00221807
6.44045	0.00223269
6.44372	0.00224685
6.447	0.00226048
6.45027	0.00227352
6.45355	0.00228589
6.45682	0.00229754
6.4601	0.00230841
6.46338	0.00231847
6.46665	0.00232769
6.46993	0.00233606
6.4732	0.00234355
6.47648	0.00235014
6.47976	0.00235581
6.48303	0.00236057
6.48631	0.00236437
6.48958	0.00236722
6.49286	0.00236915
6.49614	0.00237017
6.49941	0.00237029
6.50269	0.00236957
6.50596	0.002368
6.50924	0.00236561
6.51252	0.00236244
6.51579	0.00235855
6.51907	0.00235399
6.52234	0.00234878
6.52562	0.00234301
6.52889	0.00233675
6.53217	0.00233006
6.53545	0.00232299
6.53872	0.0023156
6.542	0.00230796
[truncated: 4,107 more rows]

## Sheet: Fig.6b_MDH Refolding
WT Hsp60+Hsp10							S464R Hsp60+Hsp10							S464R/K109E Hsp60+Hsp10
ATP Conc.(µM)	Activity(%)			Average	Sd		ATPConc.(µM)		Activity(%)		Average	Sd		ATP Conc.(µM)		Activity(%)		Average	Std
1.66667	11.742	12.8326	11.2676	11.9474	0.655184		1.66667	6.44983	8.6072	6.72926	7.2621	0.957946		1.66667	12.4862	10.9546	8.92019	10.787	1.46064
3.33333	20.1764	21.9092	18.1534	20.0797	1.53485		3.33333	8.26902	10.6416	9.38967	9.43344	0.969108		3.33333	19.1841	20.0313	17.8404	19.0186	0.902066
8.33333	28.9416	30.0469	26.9171	28.6352	1.29601		8.33333	12.5689	15.493	12.5196	13.5271	1.39019		8.33333	26.4609	28.6385	24.5696	26.5563	1.66248
16.6667	41.1797	43.5055	37.8717	40.8523	2.31161		16.6667	19.0187	21.7527	19.2488	20.0068	1.23815		16.6667	37.8721	38.9671	32.7074	36.5155	2.72964
33.3333	52.0948	56.338	51.0172	53.15	2.29679		33.3333	25.1378	28.3255	27.23	26.8978	1.32241		33.3333	50.7718	57.277	51.1737	53.0742	2.97638
666.667	64.4983	68.0751	69.6401	67.4045	2.15199		666.667	27.6185	34.4288	34.1158	32.0544	3.13922		666.667	65.1599	69.6401	65.5712	66.7904	2.02202
13333.3	66.1521	68.7011	70.1095	68.3209	1.63781		13333.3	29.2723	35.8372	34.4288	33.1795	2.82196		13333.3	66.1521	69.7966	65.8842	67.2776	1.7845

## Sheet: Fig.6c_eGFP Refolding
WT Hsp60+Hsp10								S464R Hsp60+Hsp10								S464R/K109E Hsp60+Hsp10
ATP Conc.(µM)	Activity(%)			Average	Sd			ATP Conc.(µM)	Activity (%)			Average	Sd			ATP Conc.(µM)	Activity (%)			Average	Sd
5	28.8333	27.9839	28.0286	28.2819	0.390279			5	23.6701	19.3786	24.7653	22.6047	2.32457			5	18.7304	21.5244	20.9209	20.3919	1.20038
10	34.0411	34.4658	34.2646	34.2572	0.173453			10	27.5816	24.0501	27.7157	26.4491	1.69727			10	21.6361	24.8771	23.1113	23.2082	1.32488
25	43.6075	41.8418	39.249	41.5661	1.79			25	33.5047	34.5105	32.9236	33.6463	0.655555			25	36.6786	37.3491	31.426	35.1512	2.64832
50	47.2508	51.9893	46.4685	48.5695	2.43913			50	34.9575	41.9088	33.7282	36.8648	3.60175			50	43.8757	43.4734	39.1149	42.1547	2.15572
100	52.4586	58.4712	47.519	52.8163	4.47835			100	42.177	33.3035	35.1363	36.8723	3.82491			100	49.4412	45.1051	43.8087	46.1183	2.40851
2000	55.1632	57.9571	52.8163	55.3122	2.10137			2000	38.6232	34.5329	42.177	38.4443	3.12328			2000	49.2624	46.2003	42.557	46.0066	2.7409

## Sheet: Fig.6d_eGFP Refolding
			WT Hsp60+Hsp10		S46R Hsp60+Hsp10		S464R/K109E Hsp60+Hsp10		S464RC Hsp60+Hsp10
		Time(min)	Activity (%)	Sd	Activity (%)	Sd	Activity(%)	Sd	Activity (%)	Sd
		0	2.68713	0.16171	2.18523	0.42964	2.18523	0.16532	4.51667	1.98438
		5	8.15668	0.18866	6.1815	0.53423	5.43313	0.72123	25.2324	3.71473
		10	12.0444	0.10781	9.78862	0.94258	8.29189	1.54345	32.4743	3.88216
		15	15.532	0.02695	13.291	1.31729	12.1834	0.71217	36.2858	3.75267
		20	18.7527	0.08085	16.2695	1.12245	14.1142	0.46711	38.5155	3.95675
		25	21.6305	0.10781	18.4996	0.78031	16.0001	0.80768	39.4303	4.24836
		30	24.2414	0.14388	21.044	0.80731	17.7063	1.11921	40.2307	4.57862
		35	26.5473	0.16786	22.9299	0.89948	19.2629	1.45285	40.4975	4.71812
		40	28.6056	0.16786	24.7858	1.00896	20.6399	1.7878	40.7453	4.76824
		45	30.3208	0.2398	26.3424	0.99173	21.7924	2.02796	40.307	3.71669
		50	32.0169	0.21582	27.9943	1.08224	22.9902	2.18533	41.0502	3.2705
		55	33.0987	0.04764	28.7917	0.6885	23.6483	1.78859	41.4123	1.92482
		60	33.8565	0.19184	29.0005	1.42985	24.0067	2.49813	41.5838	2.31624

## Sheet: Su. Fig.7a_MDH refolding
		activity (%)	activity (%)	activity (%)	avg activity	sd
	Hsp60+Hsp10+ATP	80.2074	78.306	76.0588	78.1907	2.07673
	Hsp60+Hsp10+ATP	15.2118	12.7917	13.656	13.8865	1.22638

[truncated: 5 more sheets: Su. Fig.7b_GroEL, Su. Fig.7b_ HSP60, Su. Fig.7b_HSP10, Su. Fig.7c_Hsp60+Hsp10+ATP,  Su.Fig.7c_Hsp60+Hsp10+ATP+BeF3]
